# Supplementary material for: Structural conversion of the spidroin C-terminal domain during assembly of spider silk fibers
Source: Nat Commun. 2024 May 31;15:4670. doi: 10.1038/s41467-024-49111-5 (PMC11143275; doi:10.1038/s41467-024-49111-5)
Supplement: Supplementary file 4 — Source Data [file 41467_2024_49111_MOESM4_ESM.zip]

Archive with 2 entries (2 files):
- source-data_main_text.xlsx
- source-data_supplement.xlsx
