# Supplementary material for: Structural conversion of the spidroin C-terminal domain during assembly of spider silk fibers
Source: Nat Commun. 2024 May 31;15:4670. doi: 10.1038/s41467-024-49111-5 (PMC11143275; doi:10.1038/s41467-024-49111-5)
Supplement: Supplementary file 4 — Source Data [file 41467_2024_49111_MOESM4_ESM.zip › source-data_main_text.xlsx]

## Sheet: Figure 1c
Figure 1c
		Wavelength	mdeg
		260	0.19179
		259	0.23521
		258	0.09398
		257	0.24987
		256	0.31753
		255	0.3453
		254	0.0987
		253	0.22281
		252	0.0943
		251	0.34709
		250	0.29778
		249	0.27255
		248	0.15042
		247	0.20458
		246	0.22816
		245	-0.19961
		244	-0.20744
		243	-0.22855
		242	-0.40789
		241	-0.42267
		240	-0.68958
		239	-0.91922
		238	-1.2704
		237	-1.52983
		236	-1.90361
		235	-2.25929
		234	-2.54932
		233	-3.30249
		232	-3.5677
		231	-4.11934
		230	-4.68883
		229	-5.14188
		228	-5.29955
		227	-5.89825
		226	-6.14111
		225	-6.52413
		224	-7.02134
		223	-7.02039
		222	-7.17964
		221	-7.04633
		220	-7.13488
		219	-6.95904
		218	-6.97717
		217	-7.13834
		216	-7.27705
		215	-6.96518
		214	-7.04356
		213	-7.15705
		212	-7.61149
		211	-7.72886
		210	-8.26902
		209	-8.38357
		208	-8.86081
		207	-8.88009
		206	-8.4383
		205	-7.84708
		204	-7.23005
		203	-6.36694
		202	-5.17228
		201	-3.50416
		200	-2.09568
		199	0.47575
		198	1.90483
		197	4.85138
		196	6.9691
		195	9.38281
		194	9.91289
		193	10.6254
		192	12.5364
		191	17.7435
		190	20.7266

## Sheet: Figure 2b
Figure 2b
		Wavenumver	Sec derivative
		1710	0.000167
		1709	0.0001811
		1708	0.0001925
		1707	0.0002001
		1706	0.000203
		1705	0.0002011
		1704	0.0001933
		1703	0.0001802
		1702	0.0001622
		1701	0.0001406
		1700	0.0001166
		1699	9.17e-05
		1698	6.75e-05
		1697	4.5e-05
		1696	2.57e-05
		1695	1e-05
		1694	-1e-06
		1693	-8.1e-06
		1692	-1.09e-05
		1691	-1.1e-05
		1690	-8.6e-06
		1689	-5.6e-06
		1688	-2.4e-06
		1687	-2e-07
		1686	8e-07
		1685	8e-07
		1684	-1e-07
		1683	-8e-07
		1682	-1.3e-06
		1681	0
		1680	2.6e-06
		1679	7.6e-06
		1678	1.43e-05
		1677	2.33e-05
		1676	3.36e-05
		1675	4.56e-05
		1674	5.81e-05
		1673	7.13e-05
		1672	8.41e-05
		1671	9.63e-05
		1670	0.0001069
		1669	0.0001154
		1668	0.0001209
		1667	0.0001226
		1666	0.0001195
		1665	0.0001112
		1664	9.63e-05
		1663	7.54e-05
		1662	4.71e-05
		1661	1.32e-05
		1660	-2.74e-05
		1659	-7.14e-05
		1658	-0.0001193
		1657	-0.0001669
		1656	-0.0002143
		1655	-0.0002571
		1654	-0.0002953
		1653	-0.0003252
		1652	-0.000347
		1651	-0.0003588
		1650	-0.000361
		1649	-0.0003534
		1648	-0.000337
		1647	-0.0003131
		1646	-0.0002834
		1645	-0.0002494
		1644	-0.0002133
		1643	-0.0001762
		1642	-0.0001403
		1641	-0.000106
		1640	-7.54e-05
		1639	-4.79e-05
		1638	-2.57e-05
		1637	-7.8e-06
		1636	4.2e-06
		1635	1.07e-05
		1634	1.07e-05
		1633	3.9e-06
		1632	-9.8e-06
		1631	-3.18e-05
		1630	-6.03e-05
		1629	-9.76e-05
		1628	-0.0001397
		1627	-0.0001887
		1626	-0.0002394
		1625	-0.0002917
		1624	-0.0003407
		1623	-0.0003851
		1622	-0.0004209
		1621	-0.0004467
		1620	-0.0004604
		1619	-0.000461
		1618	-0.000448
		1617	-0.0004218
		1616	-0.0003836
		1615	-0.0003356
		1614	-0.0002796
		1613	-0.0002192
		1612	-0.0001559
		1611	-9.42e-05
		1610	-3.4e-05
		1609	1.99e-05
		1608	6.95e-05
		1607	0.0001103
		1606	0.0001461
		1605	0.0001731
		1604	0.0001951
		1603	0.0002098
		1602	0.0002202
		1601	0.000225
		1600	0.000227
		1599	0.0002256
		1598	0.0002232
		1597	0.0002194
		1596	0.0002158
		1595	0.0002121
		1594	0.0002094
		1593	0.0002072
		1592	0.0002062
		1591	0.0002059
		1590	0.0002066

## Sheet: Figure 2c
Figure 2c
		Wavenumber	Absorbance
		1710	0.00284
		1709	0.00355
		1708	0.00446
		1707	0.00558
		1706	0.00695
		1705	0.0086
		1704	0.01055
		1703	0.0128
		1702	0.01535
		1701	0.01817
		1700	0.02122
		1699	0.02442
		1698	0.02769
		1697	0.03093
		1696	0.03407
		1695	0.0371
		1694	0.04004
		1693	0.04293
		1692	0.04581
		1691	0.04872
		1690	0.05166
		1689	0.05465
		1688	0.05766
		1687	0.06069
		1686	0.06371
		1685	0.06672
		1684	0.06971
		1683	0.07267
		1682	0.07561
		1681	0.07853
		1680	0.08144
		1679	0.08435
		1678	0.08727
		1677	0.0902
		1676	0.09315
		1675	0.09613
		1674	0.09913
		1673	0.10219
		1672	0.10529
		1671	0.10846
		1670	0.11172
		1669	0.11509
		1668	0.11859
		1667	0.12224
		1666	0.12606
		1665	0.13006
		1664	0.13424
		1663	0.1386
		1662	0.14312
		1661	0.14776
		1660	0.15247
		1659	0.15721
		1658	0.1619
		1657	0.16648
		1656	0.17088
		1655	0.17503
		1654	0.17886
		1653	0.18231
		1652	0.18536
		1651	0.18796
		1650	0.1901
		1649	0.19179
		1648	0.19305
		1647	0.1939
		1646	0.19438
		1645	0.19455
		1644	0.19445
		1643	0.19413
		1642	0.19365
		1641	0.19306
		1640	0.1924
		1639	0.1917
		1638	0.191
		1637	0.19033
		1636	0.18969
		1635	0.1891
		1634	0.18857
		1633	0.18811
		1632	0.18771
		1631	0.18737
		1630	0.18706
		1629	0.18675
		1628	0.18643
		1627	0.18602
		1626	0.18547
		1625	0.18471
		1624	0.18367
		1623	0.18226
		1622	0.1804
		1621	0.17804
		1620	0.17511
		1619	0.17158
		1618	0.16744
		1617	0.16271
		1616	0.15742
		1615	0.15163
		1614	0.14542
		1613	0.13888
		1612	0.13211
		1611	0.12521
		1610	0.11827
		1609	0.11138
		1608	0.1046
		1607	0.09799
		1606	0.09159
		1605	0.08542
		1604	0.0795
		1603	0.07383
		1602	0.06841
		1601	0.06323
		1600	0.05828
		1599	0.05356
		1598	0.04905
		1597	0.04476
		1596	0.04069
		1595	0.03682
		1594	0.03317
		1593	0.02974
		1592	0.02653
		1591	0.02355
		1590	0.02079

## Sheet: Figure 3a - 3c
Figure 3a - 3c
		Q	Intensity
		324286	1648139600
		972857	1899463000
		1.62143e+06	4026826800
		2.27e+06	9093420400
		2918570	17967104000
		3567141	28359675000
		4.21571e+06	32962153000
		4.86428e+06	30010120000
		5.51285e+06	25201663000
		6.16143e+06	19983882000
		6.81e+06	16223507000
		7.45857e+06	13869598000
		8.10714e+06	12296047000
		8.75571e+06	10801320000
		9.40428e+06	9653710900
		10052853	8828621200
		10701423	8308729900
		11349994	7829451300
		11998565	7453383800
		12647136	7181990400
		13295708	6940574300
		13944279	6742381000
		14592850	6457203400
		15241421	6128827500
		15889992	5856649800
		16538563	5570945400
		17187134	5310026900
		17835705	5015559700
		18484277	4847315100
		19132848	4584603000
		19781419	4359250200
		20429990	4255415300
		21078560	4056842300
		21727133	3818206200
		22375703	3612302200
		23024275	3420911600
		23672845	3201494400
		24321415	3086055900
		24969988	2913467100
		25618558	2783479000
		26267130	2654663400
		26915700	2567777100
		27564273	2443303800
		28212843	2350910600
		28861413	2274396800
		29509985	2208871500
		30158556	2123404200
		30807128	2065486800
		31455698	1987686300
		32104270	2054710100
		32752841	2089528200
		33401413	2130427400
		34049983	2061099900
		34698553	1927435500
		35347126	1879319600
		35995696	1938585100
		36644268	1982926200
		37292838	2012715600
		37941411	2001975700
		38589981	1991826300
		39238551	1971376800
		39887123	2064033100
		40535693	2107512200
		41184263	2121967900
		41832838	2164341300
		42481408	2205419300
		43129978	2218805700
		43778548	2241736900
		44427118	2271909000
		45075693	2313153700
		45724263	2365112200
		46372833	2360468100
		47021403	2363301800
		47669978	2426566200
		48318548	2544009400
		48967118	2646806600
		49615688	2706263400
		50264258	2756053800
		50912833	2777084700
		51561403	2874651800
		52209973	2999748500
		52858543	3042355700
		53507118	3112948300
		54155688	3214458000
		54804258	3376187400
		55452828	3466868300
		56101398	3573468300
		56749973	3661459400
		57398543	3778030400
		58047113	3843200100
		58695683	3992491800
		59344258	4077656900
		59992828	4136725200
		60641398	4250298800
		61289968	4338235200
		61938539	4422915000
		62587113	4496340600
		63235683	4536188700
		63884254	4538458300
		64532824	4571938800
		65181394	4616087300
		65829968	4608840300
		66478539	4636505400
		67127109	4619728100
		67775679	4601216400
		68424253	4612552500
		69072824	4577942500
		69721394	4504802600
		70369964	4471342200
		71018534	4425260300
		71667109	4336157200
		72315679	4314965500
		72964249	4261494800
		73612819	4165690300
		74261394	4069757100
		74909964	4036214900
		75558534	4024887100
		76207104	3977839700
		76855674	3910656400
		77504249	3828549800
		78152819	3749140600
		78801389	3683637100
		79449959	3608810100
		80098534	3564899300
		80747099	3521850000
		81395674	3442490500
		82044249	3370789500
		82692814	3303687100
		83341389	3256506000
		83989954	3214067400
		84638529	3129560500
		85287104	3074235500
		85935669	3034210200
		86584244	2976320200
		87232809	2942045300
		87881384	2910675000
		88529959	2881068100
		89178524	2861579900
		89827099	2838671600
		90475674	2805998800
		91124239	2783932200
		91772814	2737309000
		92421379	2736518900
		93069954	2725073200
		93718529	2705587200
		94367094	2667010500
		95015669	2659099400
		95664234	2647125200
		96312809	2660939300
		96961384	2656200300
		97609949	2678975500
		98258524	2656807900
		98907089	2649881300
		99555664	2664629200
		100204240	2654271500
		100852800	2649216000
		101501380	2669371000
		102149940	2718332500
		102798520	2739174800
		103447090	2730576200
		104095660	2725955500
		104744230	2749100300
		105392810	2748028900
		106041370	2765303300
		106689950	2807192100
		107338510	2848078000
		107987090	2898469500
		108635660	2938362400
		109284230	2956559400
		109932800	2994790300
		110581370	3031981500
		111229940	3049536700
		111878520	3066586600
		112527080	3123832100
		113175660	3173543100
		113824220	3222954400
		114472800	3286641800
		115121370	3337704800
		115769940	3397290300
		116418510	3438959700
		117067080	3503957500
		117715650	3560370800
		118364230	3649678300
		119012790	3732925700
		119661370	3803149700
		120309940	3866632700
		120958510	3951111500
		121607080	4017168900
		122255650	4115488600
		122904220	4200102500
		123552800	4275949400
		124201360	4350454400
		124849940	4445267300
		125498500	4538831200
		126147080	4600760500
		126795650	4700473900
		127444220	4771570700
		128092790	4843632800
		128741360	4953775300
		129389930	5075644200
		130038510	5178799400
		130687070	5280103800
		131335650	5371437400
		131984220	5515183700
		132632790	5642817400
		133281360	5795465700
		133929930	5979320700
		134578500	6140719600
		135227080	6287454800
		135875640	6434826700
		136524220	6546674200
		137172780	6652242400
		137821360	6754231000
		138469930	6760296600
		139118500	6723920900
		139767070	6643783000
		140415640	6569363400
		141064210	6476195100
		141712790	6389315200
		142361350	6310272800
		143009930	6193828100
		143658490	6111917700
		144307070	6026044300
		144955640	5947957800
		145604210	5894613600
		146252780	5841615000
		146901360	5760496800
		147549920	5705789200
		148198500	5682127100
		148847060	5654224200
		149495640	5600443700
		150144210	5566413000
		150792780	5540087300
		151441350	5523922100
		152089920	5494987200
		152738490	5449667400
		153387070	5432288800
		154035630	5375471800
		154684210	5333486900
		155332780	5285444900
		155981350	5243328200
		156629920	5177820400
		157278490	5135632300
		157927060	5119167800
		158575630	5093313900
		159224210	5062332500
		159872780	5043526300
		160521350	5023703600
		161169910	5003046300
		161818490	4990498700
		162467060	4950217300
		163115630	4915155900
		163764210	4904270300
		164412770	4924040500
		165061340	4935875900
		165709920	4928613900
		166358490	4903268100
		167007060	4893284600
		167655640	4885995200
		168304200	4875197100
		168952770	4851200600
		169601350	4816523700
		170249920	4771202100
		170898490	4762600100
		171547050	4745920700
		172195630	4716522500
		172844200	4665396700
		173492770	4589840700
		174141350	4535602100
		174789910	4486183200
		175438480	4428138700
		176087060	4373697500
		176735630	4343531800
		177384200	4304355200
		178032760	4272227200
		178681340	4217300100
		179329910	4181518600
		179978490	4150846300
		180627060	4123916000
		181275620	4092333400
		181924190	4062140800
		182572770	3991886600
		183221340	3972261400
		183869920	3951127000
		184518470	3898858600
		185167050	3857650500
		185815620	3859562400
		186464200	3842468600
		187112770	3814713700
		187761330	3807301600
		188409900	3781738600
		189058480	3763285500
		189707050	3719352100
		190355630	3672792700
		191004180	3670904800
		191652760	3653065200
		192301330	3637626000
		192949910	3614088400
		193598480	3584746700
		194247060	3583997800
		194895610	3570849300
		195544190	3550658900
		196192760	3511805100
		196841340	3496136500
		197489910	3482388000
		198138470	3457217400
		198787040	3441062300
		199435620	3434913600
		200084190	3418640700
		200732770	3411009200
		201381320	3384015800
		202029900	3368999300
		202678470	3352139000
		203327050	3335849000
		203975620	3323303500
		204624180	3308717300
		205272750	3291007400
		205921330	3278274200
		206569900	3265769300
		207218480	3249281600
		207867030	3216472500
		208515610	3188912000
		209164180	3183099700
		209812760	3184871200
		210461330	3176331500
		211109890	3152480200
		211758460	3151196900
		212407040	3124434500
		213055610	3107568100
		213704190	3098983500
		214352740	3087052300
		215001320	3072339500
		215649890	3070780900
		216298470	3056532600
		216947040	3044336500
		217595600	3045293900
		218244170	3043937100
		218892750	3035808700
		219541320	3021504800
		220189900	2994052700
		220838450	2991602200
		221487030	2987226600
		222135600	2984494900
		222784180	2964888000
		223432750	2946282000
		224081330	2941752600
		224729880	2944763500
		225378460	2949141500
		226027030	2959070400
		226675610	2935271300
		227324180	2917194800
		227972740	2906382800
		228621310	2907348900
		229269890	2909544400
		229918460	2902292200
		230567040	2895148300
		231215590	2887541200
		231864170	2873976100
		232512740	2870620100
		233161320	2863563800
		233809890	2846584200
		234458450	2833455800
		235107020	2842608300
		235755600	2846729400
		236404170	2832663000
		237052750	2822889400
		237701300	2825611600
		238349880	2826565600
		238998450	2802138100
		239647030	2807594600
		240295600	2805007600
		240944160	2795961900
		241592730	2771100200
		242241310	2778704500
		242889880	2771040000
		243538460	2764840700
		244187010	2757394100
		244835590	2744076200
		245484160	2750152900
		246132740	2742301900
		246781310	2738761600
		247429870	2740231600
		248078440	2740641200
		248727020	2744814800
		249375590	2729015200
		250024170	2711221900
		250672740	2708947100
		251321300	2711917700
		251969870	2722681000
		252618450	2708012400
		253267020	2703138100
		253915600	2695098900
		254564150	2697572600
		255212730	2700962200
		255861300	2696560100
		256509880	2692272300
		257158450	2693193100
		257807010	2680692100
		258455580	2674104300
		259104160	2671877100
		259752730	2661944000
		260401310	2656799300
		261049860	2666872300
		261698440	2656353100
		262347010	2652211600
		262995590	2646959800
		263644160	2668541300
		264292720	2675150500
		264941290	2671370500
		265589870	2665755900
		266238440	2654444000
		266887020	2653403600
		267535570	2668860200
		268184150	2677513100
		268832720	2676041600
		269481300	2662844800
		270129870	2655860900
		270778430	2641081200
		271427000	2632190600
		272075580	2646811500
		272724150	2650179700
		273372730	2655200200
		274021280	2644005100
		274669860	2644890700
		275318430	2634803500
		275967010	2638967900
		276615580	2649291400
		277264160	2648726500
		277912710	2653947800
		278561290	2644070400
		279209860	2641570100
		279858440	2640328400
		280507010	2626605800
		281155570	2634191300
		281804140	2631990700
		282452720	2628714600
		283101290	2612192100
		283749870	2598875100
		284398420	2609597500
		285047000	2604526700
		285695570	2607624200
		286344150	2583998400
		286992720	2567924800
		287641280	2569126000
		288289850	2577376100
		288938430	2572908300
		289587000	2563434100
		290235580	2548685600
		290884130	2538335300
		291532710	2539342300
		292181280	2531083800
		292829860	2521082900
		293478430	2514429600
		294126990	2505934600
		294775560	2497715000
		295424140	2480410800
		296072710	2471601100
		296721290	2465497000
		297369840	2457462600
		298018420	2438969300
		298666990	2439341300
		299315570	2448861800
		299964140	2436719400
		300612700	2410438100
		301261270	2404506500
		301909850	2402298600
		302558420	2381180400
		303207000	2384862800
		303855550	2385500000
		304504130	2369292400
		305152700	2358972600
		305801280	2352293500
		306449850	2340370500
		307098430	2352219500
		307746980	2341440100
		308395560	2319557200
		309044130	2318570300
		309692710	2329749900
		310341280	2318342300
		310989840	2303054700
		311638410	2290874200
		312286990	2293380700
		312935560	2279611400
		313584140	2266351500
		314232690	2246328600
		314881270	2236321000
		315529840	2231285600
		316178420	2210739100
		316826990	2199701400
		317475550	2189381000
		318124120	2177216600
		318772700	2164923100
		319421270	2154091800
		320069850	2153010400
		320718420	2130489700
		321367000	2107118800
		322015570	2093272700
		322664110	2087785000
		323312680	2085364800
		323961260	2065025300
		324609830	2047225300
		325258410	2043587800
		325906980	2038331500
		326555560	2022807000
		327204130	2016529100
		327852710	1997954700
		328501280	1997152600
		329149820	1987236800
		329798390	1971515700
		330446970	1949457700
		331095540	1942535600
		331744120	1928306000
		332392690	1911352700
		333041270	1914292400
		333689840	1906091000
		334338420	1895912900
		334986990	1885668200
		335635530	1873921500
		336284100	1857599800
		336932680	1853938600
		337581250	1850224300
		338229830	1839652400
		338878400	1832076700
		339526980	1822284500
		340175550	1816089300
		340824130	1802928300
		341472700	1782768900
		342121240	1776304600
		342769810	1773847200
		343418390	1773605700
		344066960	1767351200
		344715540	1752691300
		345364110	1742098700
		346012690	1734559800
		346661260	1734303900
		347309840	1712201800
		347958410	1698660100
		348606990	1695586700
		349255520	1688450800
		349904100	1693490000
		350552670	1683493500
		351201250	1671742900
		351849820	1659480600
		352498400	1663919500
		353146970	1663987300
		353795550	1650206800
		354444120	1634481400
		355092700	1625730100
		355741230	1622289600
		356389810	1619761200
		357038380	1611958600
		357686960	1617978800
		358335530	1602709500
		358984110	1599982600
		359632680	1595730100
		360281260	1591243600
		360929830	1568651100
		361578410	1544208200
		362226940	1529697900
		362875520	1542024400
		363524090	1536027800
		364172670	1534608900
		364821240	1528643800
		365469820	1534138200
		366118390	1525045000
		366766970	1523360900
		367415540	1524995900
		368064120	1520719600
		368712650	1504087500
		369361230	1497784900
		370009800	1493344900
		370658380	1489734800
		371306950	1460057200
		371955530	1416681200
		372604100	1382018600
		373252680	1350569600
		373901250	1365768600
		374549830	1385844700
		375198400	1395697600
		375846940	1383347600
		376495510	1378877600
		377144090	1383996700
		377792660	1392453500
		378441240	1381284000
		379089810	1382259400
		379738390	1368827500
		380386960	1369552900
		381035540	1367147800
		381684110	1360866700
		382332650	1350953200
		382981220	1353644000
		383629800	1361464800
		384278370	1360174400
		384926950	1358121800
		385575520	1363477600
		386224100	1357455100
		386872670	1346887200
		387521250	1350894600
		388169820	1344276000
		388818360	1347413000
		389466930	1338757300
		390115510	1341126700
		390764080	1346510600
		391412660	1350291700
		392061230	1340382500
		392709810	1323805200
		393358380	1326244800
		394006960	1326003900
		394655530	1321379900
		395304070	1321747700
		395952640	1311387300
		396601220	1313301400
		397249790	1314420200
		397898370	1310508600
		398546940	1311337600
		399195520	1307629100
		399844090	1294570500
		400492670	1282174200
		401141240	1283741800
		401789820	1292922100
		402438350	1277789000
		403086930	1281961100
		403735500	1279070200
		404384080	1274751500
		405032650	1265974800
		405681230	1263905500
		406329800	1263647300
		406978380	1267952300
		407626950	1265646800
		408275530	1255807800
		408924060	1243623000
		409572640	1258780400
		410221210	1268167100
		410869790	1254324700
		411518360	1250617100
		412166940	1240382300
		412815510	1236573200
		413464090	1230609100
		414112660	1219355400
		414761240	1220357300
		415409770	1221437700
		416058350	1218381700
		416706920	1202223700
		417355500	1209736800
		418004070	1202570100
		418652650	1197158900
		419301220	1191993800
		419949800	1190979700
		420598370	1194826700
		421246950	1192036700
		421895480	1179217200
		422544060	1184878800
		423192630	1173055300
		423841210	1167664300
		424489780	1163779100
		425138360	1154774800
		425786930	1137894500
		426435510	1140315300
		427084080	1137066500
		427732660	1142191500
		428381200	1136481600
		429029770	1139060800
		429678340	1128945600
		430326920	1123499700
		430975490	1116604900
		431624070	1115452000
		432272640	1110227200
		432921220	1097874800
		433569790	1085028900
		434218370	1093556400
		434866940	1090042600
		435515480	1067326400
		436164050	1076278300
		436812630	1084664600
		437461200	1066072500
		438109780	1062986300
		438758350	1049080600
		439406930	1055154100
		440055500	1028838500
		440704080	1043508400
		441352650	1032061600
		442001190	1029414400
		442649770	1032920800
		443298340	1035410200
		443946910	1026945100
		444595490	994050900
		445244060	1003892700
		445892640	983632510
		446541210	978277970
		447189790	967425080
		447838360	975356290
		448486900	964688570
		449135480	961336590
		449784050	952556530
		450432620	947315140
		451081200	925398100
		451729770	913757860
		452378350	915735240
		453026920	901785130
		453675500	891252140
		454324070	894041290
		454972610	881221620
		455621190	844428710
		456269760	833291240
		456918330	833785250
		457566910	816219940
		458215480	810475690
		458864060	782865300
		459512630	784332660
		460161210	762489400
		460809780	746017230
		461458360	707048420
		462106900	689112780
		462755470	659173890
		463404050	678215260
		464052620	685086290
		464701190	665716090
		465349770	673536150
		465998340	679900440
		466646920	691564030
		467295490	688678590
		467944070	660261840
		468592610	664224010
		469241180	649935680
		469889760	601637380
		470538330	584933430
		471186900	536670190
		471835480	514668010
		472484050	440781360
		473132630	380292090
		473781200	309988750
		474429780	232361740
		475078320	139072810
		475726890	52771525
		476375470	31347213
		477024040	89512939
		477672620	62013974
		478321190	5.22245e+06
		478969760	-54436893
		479618340	-22249141
		480266910	-53505735

## Sheet: Figure 3b - 3d
Figure 3b - 3d
			Q	Intensity
			324286	2284130100
			972857	2971960800
			1.62143e+06	2512456700
			2.27e+06	5596717500
			2918570	11601047000
			3567141	15124377000
			4.21571e+06	20640476000
			4.86428e+06	22846152000
			5.51285e+06	19424282000
			6.16143e+06	15689811000
			6.81e+06	13040118000
			7.45857e+06	11092345000
			8.10714e+06	9896757800
			8.75571e+06	8823518100
			9.40428e+06	7815679300
			10052853	7121904900
			10701423	6560268600
			11349994	5946559400
			11998565	5468939200
			12647136	4954870600
			13295708	4429190700
			13944279	4178900800
			14592850	3841606400
			15241421	3496092200
			15889992	3279906000
			16538563	3095047900
			17187134	2815072300
			17835705	2699868500
			18484277	2563298000
			19132848	2415054300
			19781419	2297803000
			20429990	2139335800
			21078560	2031115600
			21727133	1966855900
			22375703	1913975800
			23024275	1812244100
			23672845	1745747200
			24321415	1652278300
			24969988	1626272000
			25618558	1560012700
			26267130	1551928900
			26915700	1573310400
			27564273	1535286900
			28212843	1449621300
			28861413	1376527600
			29509985	1370822800
			30158556	1357866200
			30807128	1388616900
			31455698	1321669000
			32104270	1304001000
			32752841	1382700700
			33401413	1435287600
			34049983	1433125300
			34698553	1421875000
			35347126	1393096200
			35995696	1391417500
			36644268	1399057800
			37292838	1417502900
			37941411	1403227800
			38589981	1390204000
			39238551	1503775800
			39887123	1502829900
			40535693	1461537300
			41184263	1500283200
			41832838	1515381300
			42481408	1562797400
			43129978	1566077600
			43778548	1558536700
			44427118	1610738100
			45075693	1642144000
			45724263	1670794100
			46372833	1690210100
			47021403	1743790700
			47669978	1779705000
			48318548	1823637100
			48967118	1837850600
			49615688	1838844000
			50264258	1870130500
			50912833	1909844500
			51561403	1983629200
			52209973	1988240700
			52858543	2019795700
			53507118	2113330500
			54155688	2160066400
			54804258	2230383600
			55452828	2264997700
			56101398	2313568300
			56749973	2371747300
			57398543	2409349800
			58047113	2474576600
			58695683	2540159800
			59344258	2548316700
			59992828	2617762500
			60641398	2659999100
			61289968	2672056600
			61938539	2700931400
			62587113	2760166600
			63235683	2792794800
			63884254	2798394800
			64532824	2806676300
			65181394	2837907700
			65829968	2826350700
			66478539	2866822200
			67127109	2852961700
			67775679	2873750600
			68424253	2892515000
			69072824	2938909000
			69721394	2944113500
			70369964	2928134800
			71018534	2904061000
			71667109	2843867200
			72315679	2814012800
			72964249	2841774900
			73612819	2855870700
			74261394	2856410800
			74909964	2872939100
			75558534	2840092200
			76207104	2793997200
			76855674	2804060700
			77504249	2773048100
			78152819	2770806600
			78801389	2758659400
			79449959	2746060500
			80098534	2712121900
			80747099	2654959700
			81395674	2655710800
			82044249	2678630700
			82692814	2641599400
			83341389	2635161400
			83989954	2645261800
			84638529	2626687600
			85287104	2625378400
			85935669	2619161400
			86584244	2641513700
			87232809	2656459400
			87881384	2650103100
			88529959	2656463900
			89178524	2653499500
			89827099	2665257900
			90475674	2664881300
			91124239	2671069300
			91772814	2659875800
			92421379	2683650500
			93069954	2685486800
			93718529	2708388400
			94367094	2734243800
			95015669	2781828600
			95664234	2801155700
			96312809	2821758100
			96961384	2829076800
			97609949	2843970300
			98258524	2899271200
			98907089	2936557000
			99555664	2958463400
			100204240	3004989000
			100852800	3020374500
			101501380	3064504400
			102149940	3102464900
			102798520	3170158100
			103447090	3250797700
			104095660	3257922400
			104744230	3321173400
			105392810	3369805900
			106041370	3392903400
			106689950	3440623500
			107338510	3507011700
			107987090	3557255900
			108635660	3607411500
			109284230	3676813700
			109932800	3730335700
			110581370	3753595900
			111229940	3818810700
			111878520	3893883700
			112527080	3914231900
			113175660	3952939100
			113824220	4003677100
			114472800	4035002400
			115121370	4074276700
			115769940	4143556800
			116418510	4160593600
			117067080	4189694200
			117715650	4228010300
			118364230	4264104600
			119012790	4292912300
			119661370	4329729000
			120309940	4389145200
			120958510	4448827200
			121607080	4448677400
			122255650	4473580900
			122904220	4472680100
			123552800	4513920600
			124201360	4553039900
			124849940	4602894300
			125498500	4637133800
			126147080	4662704500
			126795650	4687318400
			127444220	4723270300
			128092790	4776485000
			128741360	4838143900
			129389930	4898756100
			130038510	4990855400
			130687070	5051201200
			131335650	5114006300
			131984220	5201326300
			132632790	5305115400
			133281360	5419135700
			133929930	5546463000
			134578500	5653585800
			135227080	5757071500
			135875640	5911164600
			136524220	6111306800
			137172780	6318264200
			137821360	6454298700
			138469930	6634333500
			139118500	6823257400
			139767070	6978095700
			140415640	7131344000
			141064210	7282485400
			141712790	7408942300
			142361350	7517989500
			143009930	7572368200
			143658490	7591422100
			144307070	7570623800
			144955640	7537226600
			145604210	7499686900
			146252780	7364796100
			146901360	7179310300
			147549920	7030465700
			148198500	6875544400
			148847060	6719580100
			149495640	6533733500
			150144210	6380760500
			150792780	6228570600
			151441350	6067937000
			152089920	5925800800
			152738490	5813172000
			153387070	5671878700
			154035630	5526246900
			154684210	5426850000
			155332780	5361212800
			155981350	5288219000
			156629920	5222212500
			157278490	5204245600
			157927060	5161427600
			158575630	5081148100
			159224210	5019864200
			159872780	5015678100
			160521350	4993841200
			161169910	4985593300
			161818490	4982425800
			162467060	4980869400
			163115630	5004029800
			163764210	5034469600
			164412770	5084491300
			165061340	5167581800
			165709920	5197260100
			166358490	5235283200
			167007060	5280750700
			167655640	5329584400
			168304200	5382560400
			168952770	5439461700
			169601350	5502247300
			170249920	5544128400
			170898490	5558886100
			171547050	5553259300
			172195630	5540874600
			172844200	5489481800
			173492770	5418533300
			174141350	5339613000
			174789910	5216135300
			175438480	5135888700
			176087060	5046247300
			176735630	4946770600
			177384200	4837001000
			178032760	4720833400
			178681340	4611323200
			179329910	4531984300
			179978490	4440179400
			180627060	4353292500
			181275620	4271925000
			181924190	4225046100
			182572770	4172620800
			183221340	4111105000
			183869920	4065162400
			184518470	3995808100
			185167050	3964277000
			185815620	3931788000
			186464200	3891455400
			187112770	3837976700
			187761330	3807821400
			188409900	3778746000
			189058480	3755222500
			189707050	3724188800
			190355630	3674702100
			191004180	3645559100
			191652760	3611361100
			192301330	3589223000
			192949910	3547173200
			193598480	3531066000
			194247060	3488992600
			194895610	3459600200
			195544190	3478980100
			196192760	3457281200
			196841340	3434383900
			197489910	3419978600
			198138470	3377478600
			198787040	3358688000
			199435620	3359407000
			200084190	3360642400
			200732770	3330128200
			201381320	3304659700
			202029900	3301094100
			202678470	3269558100
			203327050	3252226000
			203975620	3245597200
			204624180	3265350600
			205272750	3276333900
			205921330	3269494000
			206569900	3279814800
			207218480	3281725800
			207867030	3273352400
			208515610	3278649300
			209164180	3296875900
			209812760	3279602400
			210461330	3286411100
			211109890	3295680200
			211758460	3304297800
			212407040	3319071000
			213055610	3313562900
			213704190	3333452800
			214352740	3333886400
			215001320	3316993100
			215649890	3310906700
			216298470	3292439000
			216947040	3271071200
			217595600	3284140300
			218244170	3289264200
			218892750	3277883000
			219541320	3251465500
			220189900	3231192600
			220838450	3220237100
			221487030	3201231400
			222135600	3191507900
			222784180	3193695100
			223432750	3197874100
			224081330	3169905400
			224729880	3155335100
			225378460	3155567600
			226027030	3135426300
			226675610	3124954800
			227324180	3106772200
			227972740	3103370400
			228621310	3110261500
			229269890	3102515600
			229918460	3087758200
			230567040	3071237500
			231215590	3074669800
			231864170	3053783900
			232512740	3029932900
			233161320	3028508300
			233809890	3018804300
			234458450	3001194200
			235107020	2988738100
			235755600	2960095800
			236404170	2943028300
			237052750	2928912700
			237701300	2910656400
			238349880	2890876500
			238998450	2855802300
			239647030	2833619400
			240295600	2811340900
			240944160	2805412000
			241592730	2783640400
			242241310	2787394100
			242889880	2770747100
			243538460	2748037700
			244187010	2732742000
			244835590	2717330300
			245484160	2722714800
			246132740	2716383100
			246781310	2694330700
			247429870	2687161600
			248078440	2668199500
			248727020	2652978200
			249375590	2649879800
			250024170	2633439000
			250672740	2625110500
			251321300	2599088100
			251969870	2584002400
			252618450	2595076300
			253267020	2593542500
			253915600	2582338600
			254564150	2568984700
			255212730	2564209300
			255861300	2559304000
			256509880	2563609600
			257158450	2568621800
			257807010	2573002600
			258455580	2561936600
			259104160	2559481000
			259752730	2551703800
			260401310	2532252300
			261049860	2539499700
			261698440	2546316700
			262347010	2553099700
			262995590	2565103500
			263644160	2558586600
			264292720	2569893800
			264941290	2575591100
			265589870	2604143100
			266238440	2616146500
			266887020	2611940900
			267535570	2625018300
			268184150	2637726400
			268832720	2634104000
			269481300	2617657200
			270129870	2619268200
			270778430	2631613200
			271427000	2627046200
			272075580	2618095700
			272724150	2610663800
			273372730	2635481900
			274021280	2639876100
			274669860	2638900500
			275318430	2645339400
			275967010	2653231500
			276615580	2654874900
			277264160	2671173100
			277912710	2672364200
			278561290	2678062400
			279209860	2676680600
			279858440	2690797400
			280507010	2712324200
			281155570	2736149900
			281804140	2729875800
			282452720	2721942400
			283101290	2721545700
			283749870	2708545200
			284398420	2700073200
			285047000	2692912300
			285695570	2696787700
			286344150	2664761400
			286992720	2657074600
			287641280	2652592800
			288289850	2635668300
			288938430	2635084500
			289587000	2620618000
			290235580	2601932100
			290884130	2595288100
			291532710	2581084600
			292181280	2595020400
			292829860	2573471700
			293478430	2546978900
			294126990	2547888200
			294775560	2553694500
			295424140	2561551800
			296072710	2549472200
			296721290	2540091200
			297369840	2556419200
			298018420	2559893300
			298666990	2562825300
			299315570	2563929400
			299964140	2547429500
			300612700	2565519700
			301261270	2585603000
			301909850	2583614500
			302558420	2580515700
			303207000	2586244800
			303855550	2586969600
			304504130	2596783100
			305152700	2586123400
			305801280	2577746300
			306449850	2583840600
			307098430	2566142000
			307746980	2551009800
			308395560	2530586700
			309044130	2505563700
			309692710	2459408600
			310341280	2446558700
			310989840	2423247800
			311638410	2402528100
			312286990	2371763900
			312935560	2343284900
			313584140	2325188100
			314232690	2296482100
			314881270	2261580400
			315529840	2242148400
			316178420	2232428600
			316826990	2207812000
			317475550	2193316700
			318124120	2172325400
			318772700	2156371900
			319421270	2152657200
			320069850	2150171100
			320718420	2124480400
			321367000	2097614100
			322015570	2083092000
			322664110	2064662900
			323312680	2049477100
			323961260	2046624500
			324609830	2038105900
			325258410	2021805600
			325906980	2003014800
			326555560	1991578100
			327204130	1982473100
			327852710	1967216600
			328501280	1969073900
			329149820	1964655800
			329798390	1946881000
			330446970	1934379000
			331095540	1922892300
			331744120	1915011100
			332392690	1915072300
			333041270	1896995700
			333689840	1886062900
			334338420	1877950100
			334986990	1880335200
			335635530	1876318500
			336284100	1866186500
			336932680	1859043300
			337581250	1846002700
			338229830	1837833700
			338878400	1826725500
			339526980	1816400500
			340175550	1801815900
			340824130	1799765200
			341472700	1794383100
			342121240	1790466300
			342769810	1785381600
			343418390	1770370300
			344066960	1746498600
			344715540	1739034100
			345364110	1726115600
			346012690	1722363100
			346661260	1717723400
			347309840	1713792700
			347958410	1693395800
			348606990	1682727800
			349255520	1678781400
			349904100	1669009600
			350552670	1664344200
			351201250	1653659500
			351849820	1635446000
			352498400	1619793100
			353146970	1622121300
			353795550	1614384200
			354444120	1609375200
			355092700	1604142200
			355741230	1590981900
			356389810	1579848900
			357038380	1576259800
			357686960	1576118200
			358335530	1564569900
			358984110	1549910900
			359632680	1542009900
			360281260	1526951300
			360929830	1514348900
			361578410	1495491600
			362226940	1472279500
			362875520	1476491900
			363524090	1475190700
			364172670	1478910100
			364821240	1484617600
			365469820	1485122400
			366118390	1464415300
			366766970	1452487300
			367415540	1450091600
			368064120	1451489600
			368712650	1439625200
			369361230	1444980600
			370009800	1446184500
			370658380	1443493800
			371306950	1412508100
			371955530	1373080700
			372604100	1341895900
			373252680	1311321100
			373901250	1308439000
			374549830	1320986800
			375198400	1340752300
			375846940	1341443900
			376495510	1341297900
			377144090	1333373300
			377792660	1325416000
			378441240	1320860700
			379089810	1316762200
			379738390	1311682300
			380386960	1311735800
			381035540	1314431800
			381684110	1318380700
			382332650	1320733200
			382981220	1313396600
			383629800	1306480900
			384278370	1313777800
			384926950	1319261000
			385575520	1316354500
			386224100	1314471100
			386872670	1305521100
			387521250	1303870100
			388169820	1294564100
			388818360	1295500800
			389466930	1292210700
			390115510	1291532900
			390764080	1290579100
			391412660	1292113300
			392061230	1291670700
			392709810	1292986100
			393358380	1289890400
			394006960	1293990500
			394655530	1299047900
			395304070	1295376100
			395952640	1288130600
			396601220	1279318200
			397249790	1285070300
			397898370	1289667200
			398546940	1284084900
			399195520	1278656200
			399844090	1279790800
			400492670	1270016600
			401141240	1270208500
			401789820	1265661600
			402438350	1257884800
			403086930	1253153200
			403735500	1245681100
			404384080	1239345200
			405032650	1242859300
			405681230	1232745400
			406329800	1225542400
			406978380	1229157800
			407626950	1223896300
			408275530	1211287700
			408924060	1208138200
			409572640	1204512900
			410221210	1211223500
			410869790	1210082200
			411518360	1195583800
			412166940	1198377200
			412815510	1182610500
			413464090	1181061000
			414112660	1186422600
			414761240	1182665200
			415409770	1180006000
			416058350	1174489500
			416706920	1163196000
			417355500	1157709000
			418004070	1155396400
			418652650	1159006400
			419301220	1153722800
			419949800	1140006300
			420598370	1144258300
			421246950	1146411400
			421895480	1134383500
			422544060	1121493100
			423192630	1122300500
			423841210	1118710000
			424489780	1112063100
			425138360	1109055500
			425786930	1108597300
			426435510	1105579100
			427084080	1086631600
			427732660	1089017400
			428381200	1089535600
			429029770	1091151300
			429678340	1090539800
			430326920	1078216000
			430975490	1072922000
			431624070	1069982900
			432272640	1058719600
			432921220	1045316500
			433569790	1049822800
			434218370	1054370200
			434866940	1063946500
			435515480	1043172200
			436164050	1027717700
			436812630	1038808300
			437461200	1029876500
			438109780	1033678400
			438758350	1020820800
			439406930	1008940700
			440055500	1005267300
			440704080	1014552900
			441352650	1009547500
			442001190	998504870
			442649770	995208510
			443298340	973367610
			443946910	983124240
			444595490	962221830
			445244060	947629470
			445892640	945784000
			446541210	950165860
			447189790	942925800
			447838360	943733830
			448486900	942847820
			449135480	938839040
			449784050	935386660
			450432620	903954240
			451081200	907311780
			451729770	879419560
			452378350	892590030
			453026920	883792950
			453675500	854370190
			454324070	831996460
			454972610	837155150
			455621190	826862030
			456269760	820266950
			456918330	821889880
			457566910	795646970
			458215480	765838320
			458864060	757223820
			459512630	743592150
			460161210	721246410
			460809780	708357010
			461458360	664267960
			462106900	655265120
			462755470	625988010
			463404050	637867740
			464052620	644587780
			464701190	653390350
			465349770	644875180
			465998340	670969540
			466646920	674227980
			467295490	675832440
			467944070	660790560
			468592610	674846040
			469241180	642655640
			469889760	615023960
			470538330	572791900
			471186900	535619740
			471835480	501729770
			472484050	485031430
			473132630	359335750
			473781200	333098830
			474429780	288642370
			475078320	214558680
			475726890	113207110
			476375470	72105141
			477024040	90996895
			477672620	85002480
			478321190	52923436
			478969760	48337121
			479618340	71888504
			480266910	77590652

## Sheet: Figure 4
Figure 4
			Chemical shift
		Residue	C¢	Ca	Cb	Cg1	Cg2	Cd1	Cϵ	N
		Ser #1	172.2	56.1	64.6
		Ser #2		57.3	62.6
		Val #1	173.8	59.9	33.7	22.6				120.7
		Val #2	177.0	65.8	30.2	20.7				119.3
		Val #3		63.7	30.4
		Ala #1	177.3	54.0	17.3					122.8
		Ala #2	177.1	51.2	18.6					124.7
		Ala #3	174.2	50.1	21.5					126.9
		Asn #1		51.5	41.6
		Asn #2		51.9	39.2
		Asn #3		55.0	36.8
		Ile #1	177.8	65.6	46.8	21.4	16.4	13.5
		Ile #2		64.3	37.1
		Ile #3		59.1	40.0		16.5
		Gly #1		44.2						109.5
		Gly #2	173.3	45.2
		Leu #1	178.2	56.9	40.2	26.4	25.9			119.0
		Gln		53.6	31.5	34.8
		Pro #1		61.8	31.2	31.6		49.5
		Met #1	177.8	59.2	35.1				16.7
		Met #2		57.5	32.5
		Glu		53.6	33.1	35.6
		Arg			27.3			41.8
		Thr		62.4	69.5	21.2				119.0
		Thr			68.4

## Sheet: Figure 5
Figure 5
		Amino Acid	ZipperDB	Tango pH 7	Tango pH 4
		G	0	0	0
		S	-15.9	0	0
		G	-18.9	0	0
		N	-19.3	0	0
		S	190.5	0	0
		R	79.2	0	0
		L	-9.4	0	0
		S	20.6	0	0
		S	55.3	0	0
		P	-24.1	0	0
		S	-19.6	0	0
		A	-20.5	0	0
		V	-19.9	0	0
		S	-19.6	0	0
		R	-20.7	0	0
		V	-25.5	0	0
		S	-25.5	0	0
		S	-23.9	0	0
		A	-26.6	0.671	0.659
		V	-25.8	1.463	1.437
		S	-24.9	1.463	1.437
		S	-23.9	1.463	1.437
		L	-20.1	1.463	1.437
		V	-21.8	1.463	1.437
		S	-21.3	0	0
		N	-20.7	0	0
		G	-24.4	0	0
		Q	-24.7	0	0
		V	-23	0	0
		N	190.4	0	0
		M	79.3	0	0
		A	-10.6	0	0
		A	19.9	0	0
		L	53.9	0	0
		P	-26	0	0
		N	-26.1	0	0
		I	-22.6	0.469	0.461
		I	-22.9	0.469	0.461
		S	-24.9	0.469	0.461
		N	-26.3	0.469	0.461
		I	-23	0.469	0.461
		S	-26.2	0	0
		S	-23.8	0	0
		S	-25.7	0	0
		V	188.7	0	0
		S	78	0	0
		A	-8.5	0	0
		S	22.4	0	0
		A	59	0	0
		P	-24.5	0	0
		G	-22.4	0	0
		A	-22.6	0	0
		S	-23.6	0	0
		G	-25.1	0	0
		C	-24.9	0	0
		E	-25.1	0	0
		V	-23.9	3.858	21.546
		I	-22.7	4.11	23.309
		V	-22.5	4.14	23.521
		Q	-21.6	4.14	23.532
		A	-26.6	4.14	23.906
		L	-22.8	3.223	24.011
		L	-23.1	1.411	22.663
		E	-25	0	20.234
		V	-25.3	75.799	85.381
		I	-22.5	82.062	90.822
		T	-25.4	83.552	91.379
		A	-26.7	86.027	92.377
		L	-24.6	88.75	93.487
		V	-24.8	88.044	92.659
		Q	-22.6	78.109	81.638
		I	-25.6	77.698	81.186
		V	-25	72.705	75.83
		S	-23.5	9.97	10.026
		S	-26.5	2.061	1.767
		S	-24.1	1.077	0.939
		S	-20.5	1.258	1.092
		V	188.3	1.245	1.081
		G	75.9	1.076	0.935
		Y	-7.1	1.062	0.922
		I	23.3	1.009	0.875
		N	58.4	0	0
		P	-28	0	0
		S	-24.9	0	0
		A	-24	0	0
		V	-22.4	0	0
		N	-25.2	0	0
		Q	-23.4	0	0
		I	-24.7	4.445	4.362
		T	-22.2	4.623	4.537
		N	-24.3	4.623	4.537
		V	-25.6	5.568	5.541
		V	-21.5	5.568	5.541
		A	-23.7	3.163	3.18
		N	-22.4	0.945	1.004
		A	-23.8	0.945	1.004
		M	-22.5	0.694	0.758
		A	0	0.387	0.456
		Q	0	0.127	0.201
		V	0	0.127	0.201
		M	0	0.127	0.201
		G	0	0	0

## Sheet: Figure 6a
Figure 6a
		Wavelenght (nm)		pH 11,43	pH 11,2	pH 8,9	pH 8,4	pH 8,05	pH 7,05	pH 6,7	pH 6,08	pH 5,37	pH 4,77	pH 4,04	pH 3,19	pH 2,56	pH 2,05
		260		0.01461	0.07428	0.11474	0.24527	0.05884	-0.34256	-0.00905	-0.07846	-0.28398	-0.19076	-0.10662	-0.35054	-0.17086	-0.19076
		259		0.10029	-0.11414	-0.15992	0.43608	0.10256	0.06186	0.2591	-0.18954	-0.17971	0.05776	0.01131	-0.47972	-0.07335	0.05776
		258		0.12227	0.09015	-0.08545	0.15183	-0.04649	-0.08887	0.04131	0.03787	-0.29245	-0.24581	-0.18471	-0.28246	-0.05423	-0.24581
		257		-0.05702	0.21598	0.05089	0.05052	0.03616	-0.016	0.01297	-0.10871	-0.05379	-0.42271	-0.04475	-0.35901	0.05368	-0.42271
		256		0.15045	0.0748	-0.20566	0.24625	-0.02013	0.09677	0.24581	0.09051	-0.08951	-0.40153	-0.1473	-0.51215	-0.24256	-0.40153
		255		0.07111	0.12489	0.05814	0.12821	0.04962	-0.24376	0.02698	-0.14079	-0.31325	-0.28339	0.03129	-0.56022	-0.19742	-0.28339
		254		-0.01665	0.08711	-0.03993	0.20379	-0.1251	-0.03243	0.13766	-0.04745	-0.00416	-0.23406	-0.04204	-0.33675	-0.23538	-0.23406
		253		0.06456	0.11348	-0.02452	0.08137	-0.09048	-0.05643	0.04615	-0.00935	-0.08669	-0.12935	-0.26365	-0.46746	-0.23993	-0.12935
		252		0.05571	0.15753	-0.13408	0.26041	-0.06233	-0.09065	-0.00287	-0.03467	-0.15497	-0.22509	-0.08941	-0.71037	-0.44968	-0.22509
		251		0.28733	0.17608	-0.11502	0.1967	-0.09754	-0.35942	0.00812	-0.30702	-0.21554	-0.41914	-0.21213	-0.72127	-0.28428	-0.41914
		250		-0.02124	0.34631	-0.15703	0.15965	-0.10106	-0.18688	0.01079	-0.23898	-0.08196	-0.18107	-0.24636	-0.40338	-0.29133	-0.18107
		249		0.09658	0.41364	-0.10908	0.12244	-0.27589	-0.30142	0.04915	-0.30533	-0.2028	-0.1517	-0.52658	-0.54024	-0.24739	-0.1517
		248		-0.05976	0.09752	-0.04169	0.24377	0.0701	-0.26335	-0.02058	-0.27063	-0.20595	-0.50225	-0.49336	-0.60395	-0.44537	-0.50225
		247		0.08004	-0.00473	-0.26912	0.10699	-0.18726	-0.24587	0.04238	-0.28379	-0.52196	-0.1655	-0.48164	-0.72818	-0.29137	-0.1655
		246		0.03654	0.2951	-0.22897	0.04728	-0.37392	-0.15129	-0.25893	-0.2225	-0.48532	-0.40151	-0.60038	-0.85943	-0.71402	-0.40151
		245		0.10491	0.21774	-0.26371	-0.01054	-0.40754	-0.01642	0.02273	-0.32297	-0.8377	-0.47118	-0.73668	-0.95197	-0.95634	-0.47118
		244		-0.17676	-0.0504	-0.22376	-0.29322	-0.29112	-0.3604	-0.26089	-0.46125	-0.50906	-0.89047	-0.53542	-1.39783	-0.85922	-0.89047
		243		-0.20937	-0.2978	-0.4766	-0.22993	-0.54743	-0.38314	-0.43	-0.75601	-0.51717	-0.7918	-0.99176	-1.28845	-0.87234	-0.7918
		242		-0.19695	-0.22943	-0.79684	-0.62669	-0.66004	-0.53046	-0.69924	-0.55041	-0.90664	-0.77795	-1.21386	-1.5984	-1.27021	-0.77795
		241		-0.26204	-0.60623	-0.87735	-0.70026	-0.84668	-0.85411	-0.74706	-0.92819	-1.11891	-0.98746	-1.56856	-1.84415	-1.85947	-0.98746
		240		-0.30134	-0.83731	-0.91251	-0.93082	-1.14845	-1.12237	-0.99327	-1.09473	-1.23591	-1.50261	-1.81014	-2.28664	-2.0879	-1.50261
		239		-0.92318	-1.09009	-1.4917	-0.92877	-1.33108	-1.23796	-1.22579	-1.40795	-1.50972	-1.58255	-2.28252	-2.72137	-2.43926	-1.58255
		238		-1.14148	-1.26985	-1.60632	-1.40123	-1.775	-1.53172	-1.40432	-1.86901	-1.74813	-1.95733	-2.77023	-3.16678	-2.90393	-1.95733
		237		-1.51839	-1.44772	-1.93273	-1.60119	-2.28188	-2.23857	-1.71836	-2.49859	-2.22609	-2.42519	-2.98356	-3.69396	-3.39067	-2.42519
		236		-1.75384	-2.04867	-2.44284	-2.15829	-2.75469	-2.54612	-2.18634	-2.74208	-2.62153	-2.81228	-3.84178	-4.34396	-3.89963	-2.81228
		235		-2.30213	-2.31561	-2.96629	-2.29226	-3.03188	-2.73636	-2.43155	-3.37242	-3.35439	-3.47627	-4.69171	-4.83575	-4.70279	-3.47627
		234		-2.70588	-2.89768	-3.32979	-2.93595	-3.55554	-3.30434	-2.97288	-4.00317	-3.69925	-3.95054	-5.05221	-5.76353	-5.69364	-3.95054
		233		-2.94748	-3.49523	-3.66346	-3.59102	-4.25081	-4.24826	-3.70487	-4.55772	-4.03171	-4.505	-5.97113	-6.65494	-6.40408	-4.505
		232		-3.63583	-3.95902	-4.26047	-4.32606	-5.05093	-4.76345	-4.19907	-5.44194	-4.8593	-5.20061	-6.91416	-7.50568	-6.8867	-5.20061
		231		-4.3765	-4.48395	-4.89721	-4.36457	-5.56365	-5.19941	-4.86189	-6.04865	-5.43222	-5.84974	-7.69334	-8.07356	-8.16137	-5.84974
		230		-4.27947	-5.28814	-5.48804	-5.25312	-6.07817	-5.62483	-5.50582	-6.89755	-6.57198	-6.30346	-8.50663	-9.29848	-8.8815	-6.30346
		229		-5.10469	-5.51504	-6.40288	-5.91259	-6.60648	-6.80692	-6.25373	-7.89972	-6.9566	-6.96391	-9.46138	-10.0378	-9.73931	-6.96391
		228		-5.83809	-6.25676	-6.93974	-6.69666	-7.45093	-7.09566	-6.78012	-8.51444	-7.40286	-7.68709	-10.2371	-10.6277	-10.699	-7.68709
		227		-6.18608	-6.49873	-7.51023	-7.0043	-8.06459	-7.66688	-7.54277	-9.40332	-8.07347	-8.41235	-10.9187	-11.3567	-11.2558	-8.41235
		226		-6.65317	-6.98909	-7.95659	-7.62999	-8.36526	-8.47466	-8.00178	-10.0346	-8.90233	-8.8874	-11.5636	-11.9818	-12.1165	-8.8874
		225		-7.0477	-7.58459	-8.20141	-7.99609	-9.00767	-8.90088	-8.78919	-10.7108	-9.31619	-9.27843	-12.092	-12.6552	-12.5881	-9.27843
		224		-7.19894	-7.86733	-8.42246	-8.08894	-9.54351	-9.38906	-9.32716	-11.4292	-9.80587	-9.87789	-12.2348	-13.2895	-12.6716	-9.87789
		223		-7.40315	-8.12113	-8.82948	-8.38493	-9.69392	-9.8933	-9.63473	-11.7164	-10.0602	-10.1675	-12.9811	-13.5541	-12.9821	-10.1675
		222		-7.67005	-7.92236	-8.73783	-8.59787	-9.99936	-10.2177	-10.0016	-12.3048	-10.0438	-10.9704	-13.2226	-13.8854	-13.3715	-10.9704
		221		-7.83604	-8.35647	-9.32126	-8.88901	-10.4384	-10.6199	-10.685	-12.9068	-10.6005	-10.7183	-12.9721	-13.7906	-13.6111	-10.7183
		220		-7.47112	-8.15697	-9.38328	-9.27964	-10.3632	-10.6573	-10.7533	-13.0287	-10.8317	-10.8752	-13.4788	-14.1073	-13.7045	-10.8752
		219		-7.70554	-8.28835	-9.41956	-9.27952	-10.3346	-10.6263	-10.8259	-13.5144	-10.9366	-10.9461	-13.4824	-13.9478	-13.2974	-10.9461
		218		-8.13729	-8.24172	-9.33925	-9.10146	-10.5388	-10.6891	-11.0987	-13.4137	-10.936	-10.8345	-13.1173	-13.838	-13.1119	-10.8345
		217		-7.76238	-8.31863	-9.14756	-9.07148	-10.5948	-10.7369	-11.4239	-13.5705	-10.5093	-10.6248	-12.5875	-13.1569	-12.5572	-10.6248
		216		-7.7205	-7.91001	-9.10921	-9.28506	-10.4862	-10.901	-11.4441	-13.4614	-10.5106	-10.25	-12.5721	-13.0179	-12.544	-10.25
		215		-7.77586	-8.22654	-9.49768	-9.13497	-10.6249	-11.1202	-11.3741	-13.377	-10.2391	-10.1067	-11.851	-12.5363	-12.1012	-10.1067
		214		-7.81233	-8.16362	-9.30311	-9.13646	-10.8251	-10.7246	-10.7789	-13.2015	-9.93426	-9.94465	-11.3824	-11.8512	-11.6593	-9.94465
		213		-8.09759	-8.11749	-9.32934	-9.26077	-10.6885	-10.6638	-10.6902	-13.1867	-9.65621	-9.47085	-11.0905	-11.7328	-10.9391	-9.47085
		212		-8.15905	-8.84891	-9.79143	-9.50757	-10.9091	-11.2165	-10.6404	-12.8564	-9.25877	-9.2442	-10.2053	-11.007	-10.4307	-9.2442
		211		-8.83209	-9.16163	-9.8939	-9.50484	-11.1027	-10.9707	-10.6434	-12.5763	-9.05619	-8.58978	-9.84508	-10.246	-9.64375	-8.58978
		210		-9.10516	-9.38316	-10.265	-10.121	-11.7118	-11.2088	-10.5332	-12.3914	-8.41632	-8.23632	-9.21618	-9.75525	-8.84941	-8.23632
		209		-9.67238	-9.93262	-10.669	-9.90654	-11.7226	-11.3419	-9.95851	-12.3432	-8.5082	-7.7522	-8.35556	-9.10212	-8.31588	-7.7522
		208		-10.2727	-10.0648	-10.843	-10.7096	-11.8873	-11.4636	-9.50239	-11.761	-7.2698	-7.14817	-7.2949	-7.94817	-7.09548	-7.14817
		207		-10.9631	-10.5571	-10.7255	-10.9056	-11.9281	-11.0253	-9.1913	-10.8775	-6.41166	-5.80968	-5.3589	-6.1077	-5.62025	-5.80968
		206		-11.5426	-11.4444	-10.7622	-10.1809	-11.3232	-10.287	-7.91227	-9.29843	-5.58138	-4.69673	-4.08308	-4.24628	-3.89905	-4.69673
		205		-11.3156	-10.0079	-10.0478	-9.7274	-10.879	-8.94868	-6.04351	-7.86326	-3.84135	-3.59405	-2.18854	-2.3008	-1.83914	-3.59405
		204		-10.9657	-10.7108	-9.6027	-8.99884	-9.90307	-8.22855	-4.85127	-5.59474	-2.02326	-1.69063	-0.09226	-0.52349	-0.20432	-1.69063
		203		-10.7909	-10.3322	-8.488	-7.34454	-8.54801	-6.73183	-2.63435	-3.12404	-0.74796	-0.88401	1.32786	1.98697	1.58114	-0.88401
		202		-10.2372	-9.62045	-6.95451	-6.24772	-7.18166	-4.53707	-0.17993	-0.70746	0.96123	1.15216	3.32518	3.45242	3.3651	1.15216
		201		-9.30866	-9.49935	-5.88693	-4.88526	-5.57104	-2.10473	2.1629	2.70916	2.40192	2.39955	5.2512	5.16012	4.92476	2.39955
		200		-9.05582	-7.72912	-5.3367	-3.39635	-3.13286	0.6865	5.4788	5.7943	4.02926	3.92358	6.2784	6.7605	5.93741	3.92358
		199		-8.55861	-5.38716	-2.3551	1.49813	-0.4063	3.11015	7.67793	9.7089	5.44103	4.90413	7.84494	8.21502	6.93605	4.90413
		198		-7.4274	-3.63839	1.13554	2.2279	1.43705	6.0618	11.0041	12.7484	7.06668	6.26524	9.79643	9.74754	8.19371	6.26524
		197		-6.28232	-1.43246	2.3473	3.06176	4.12671	8.91433	14.2327	16.5543	8.84788	7.90642	10.0328	10.1509	9.20273	7.90642
		196		-4.11657	-0.09852	9.06596	7.55972	6.9132	12.3241	17.033	19.5835	9.43002	8.46825	10.5468	11.3293	9.57133	8.46825
		195		1.62531	3.20659	9.82467	10.8102	10.0217	14.3746	18.8606	20.8546	10.9956	9.47419	12.1007	12.6402	10.7688	9.47419
		194		0.60782	8.07932	10.9612	10.9773	10.3917	16.9955	20.3669	23.3924	11.4665	9.76431	11.6322	12.8958	10.5325	9.76431
		193		1.40605	6.56207	12.8527	12.8667	12.3301	19.4416	21.6462	24.9141	13.6145	9.71292	12.2938	12.1767	9.64729	9.71292
		192		8.3823	3.31071	9.5785	11.5837	13.1057	19.0349	23.1545	22.7298	11.2669	11.0808	10.2735	10.6001	10.4999	11.0808
		191		10.2273	12.0769	8.27747	14.9905	12.0793	20.4046	20.8087	23.6367	12.0669	7.99855	10.1816	13.4056	7.85499	7.99855
		190		1.6374	7.1087	8.64502	18.0904	19.2813	18.1303	14.1419	8.19404	11.1847	8.53607	6.71944	6.24549	3.80448	8.53607
