# Supplementary material for: Structural conversion of the spidroin C-terminal domain during assembly of spider silk fibers
Source: Nat Commun. 2024 May 31;15:4670. doi: 10.1038/s41467-024-49111-5 (PMC11143275; doi:10.1038/s41467-024-49111-5)
Supplement: Supplementary file 4 — Source Data [file 41467_2024_49111_MOESM4_ESM.zip › source-data_supplement.xlsx]

## Sheet: Figure S1
Figure S1
	Data 1
		Wavelength		pH 4 -0h	pH 4 -2h	pH 4 -4h	pH 4 -25h		pH 8 -0h	pH 8 -2h	pH 8 -4h	pH 8 -25h		pH 12 -0h	pH 12 -2h	pH 12 -4h	pH 12 -25h
		260		-0.0262008	0.00240523	-0.0525507	-0.119466		-0.0138361	0.0656857	0.0486329	0.0294323		0.0101027	-0.0348134	-0.00472796	0.0299002
		259		-0.0489141	-0.0467241	-0.0739789	-0.00490919		-0.0101034	-0.0392302	0.0188035	-0.019672		0.000231311	0.0519501	-0.0193202	0.0089752
		258		0.0612331	0.0666801	0.0689444	0.0258539		0.0163948	0.0187308	0.0635253	0.0251806		-0.0426431	-0.0385827	0.0259096	-0.101319
		257		-0.0326361	-0.0974233	-0.017058	-0.0864536		0.0367204	0.00970505	-0.0150471	-0.0166288		0.0436893	0.0602734	-0.0154746	0.0633145
		256		0.046518	0.0750621	0.0746433	0.184975		-0.0291757	-0.0548912	-0.115915	-0.0183122		-0.0113802	-0.0388275	0.0136131	-0.000871333
		255		-0.122448	-0.030733	0.0406123	-0.0579267		-0.0125459	-0.00290638	-0.0168243	0.0191041		-0.0503218	0.0108754	-0.00976627	0.000759798
		254		-0.0346707	0.0441456	0.0294848	0.0390788		0.00481569	-0.102734	-0.00611076	0.0234298		0.00105751	0.00678559	-0.0499644	-0.058758
		253		-0.0664108	0.0225383	0.105378	0.104753		-0.0151536	-0.00379484	0.0148951	0.0937763		-0.00816387	-0.13471	-0.0635461	0.0501917
		252		-0.0175096	-0.0109908	-0.0338153	0.0904418		0.088126	0.018295	-0.00234139	0.0186552		-0.0389111	-0.0317793	0.132501	-0.0452836
		251		-0.059579	-0.00330079	-0.055356	0.0113954		-0.0995837	-0.164139	-0.0894053	-0.0462923		-0.076326	-0.0138263	-0.04375	-0.0226091
		250		-0.0269938	0.0147144	-0.0205635	-0.015295		-0.0255706	-0.0568985	-0.186151	-0.0749753		-0.0802279	-0.0979415	-0.0330309	-0.0510263
		249		-0.046738	-0.00571575	0.0318283	0.0689456		0.00759188	-0.0664091	-0.122226	-0.0160625		-0.115387	0.0668763	-0.0537014	-0.00696737
		248		-0.0499608	-0.0429232	0.0150943	-0.0971259		-0.0455211	-0.143344	-0.114786	-0.131864		0.015778	-0.0159522	-0.061754	0.00220731
		247		-0.12502	-0.0704917	-0.118448	-0.00741862		-0.08958	-0.137801	-0.0969518	-0.028842		-0.168644	-0.100116	-0.288649	-0.243785
		246		-0.0845818	-0.153526	-0.169965	-0.0890909		-0.167043	-0.0944227	-0.145866	0.0334478		-0.178582	-0.180189	-0.118729	-0.110277
		245		-0.144245	-0.128686	-0.109843	0.00433065		-0.175956	-0.259823	-0.225736	-0.110517		-0.192144	-0.146926	-0.160065	-0.15871
		244		-0.240252	-0.190848	-0.152082	-0.0900409		-0.150579	-0.198577	-0.0667381	-0.122569		-0.267727	-0.238479	-0.283108	-0.128226
		243		-0.197453	-0.120568	-0.00593294	-0.10457		-0.269346	-0.302038	-0.279778	-0.127761		-0.378423	-0.353741	-0.254733	-0.304894
		242		-0.317225	-0.265193	-0.254607	-0.138072		-0.296153	-0.293589	-0.402855	-0.191407		-0.393562	-0.36392	-0.368364	-0.319025
		241		-0.461999	-0.272947	-0.224921	-0.15903		-0.351137	-0.434204	-0.392562	-0.249204		-0.554779	-0.544436	-0.472462	-0.420347
		240		-0.426612	-0.311277	-0.253859	-0.325537		-0.4742	-0.473182	-0.414094	-0.256072		-0.629188	-0.609484	-0.499009	-0.491144
		239		-0.64906	-0.457282	-0.354284	-0.240601		-0.627068	-0.653387	-0.620127	-0.449918		-0.675651	-0.673273	-0.690786	-0.549943
		238		-0.669225	-0.524171	-0.514605	-0.323717		-0.761686	-0.7781	-0.77857	-0.517405		-0.747106	-0.847031	-0.687993	-0.582522
		237		-0.857073	-0.815769	-0.648092	-0.681157		-0.90012	-0.852854	-0.844245	-0.543906		-0.92045	-0.971695	-0.979616	-0.674107
		236		-1.07237	-0.791317	-0.632832	-0.531715		-0.981337	-1.04707	-0.981211	-0.765522		-1.2632	-1.04114	-1.21099	-0.990713
		235		-1.25023	-0.964568	-0.792402	-0.650125		-1.28798	-1.26401	-1.15187	-0.907389		-1.47681	-1.31337	-1.27609	-1.12766
		234		-1.47771	-1.1933	-0.949812	-0.834603		-1.49253	-1.45374	-1.278	-1.07201		-1.68445	-1.5919	-1.40452	-1.31133
		233		-1.64652	-1.25867	-1.25793	-1.02188		-1.65044	-1.64572	-1.59152	-1.03213		-1.82964	-1.78718	-1.73682	-1.36384
		232		-1.83692	-1.5196	-1.30391	-1.06606		-1.98417	-1.93564	-1.75577	-1.28626		-2.32661	-2.0765	-2.13669	-1.6665
		231		-2.15222	-1.48121	-1.39156	-1.03877		-2.20271	-2.27785	-2.02652	-1.55549		-2.43495	-2.3287	-2.32677	-1.77259
		230		-2.43454	-1.84563	-1.61599	-1.17461		-2.40381	-2.29983	-2.11144	-1.50423		-2.84506	-2.66835	-2.67408	-2.1608
		229		-2.74466	-2.09992	-1.87479	-1.44013		-2.59945	-2.63221	-2.33407	-1.63996		-2.91507	-2.86415	-2.84557	-2.22397
		228		-2.87213	-2.26221	-1.91662	-1.59295		-2.84593	-2.86341	-2.5591	-1.85912		-3.14827	-3.18899	-2.99158	-2.53895
		227		-3.18063	-2.39423	-2.14744	-1.50357		-3.06173	-3.07715	-2.69945	-2.02056		-3.30895	-3.25831	-3.21597	-2.57756
		226		-3.39548	-2.46761	-2.13659	-1.7152		-3.19974	-3.24796	-2.99838	-2.1233		-3.6354	-3.49452	-3.41253	-2.6496
		225		-3.51947	-2.67716	-2.26748	-1.84978		-3.3604	-3.35897	-3.04054	-2.21855		-3.77954	-3.71984	-3.70267	-2.89132
		224		-3.54729	-2.81077	-2.52328	-1.72692		-3.516	-3.66442	-3.27156	-2.30602		-3.84695	-3.72977	-3.71488	-2.94031
		223		-3.76257	-2.89431	-2.46911	-2.09775		-3.52442	-3.48399	-3.13137	-2.23228		-4.05264	-3.74082	-3.69584	-2.96869
		222		-3.90942	-3.10029	-2.56512	-2.0074		-3.62215	-3.54328	-3.25405	-2.35298		-4.10081	-3.98458	-3.87318	-3.0216
		221		-3.80412	-2.88556	-2.60789	-2.04725		-3.61194	-3.62575	-3.32286	-2.38046		-4.07365	-3.99088	-3.82838	-3.16684
		220		-3.83914	-2.93885	-2.56361	-2.0353		-3.7469	-3.70155	-3.3771	-2.33335		-4.01835	-3.89404	-3.71334	-3.02255
		219		-3.91314	-2.97365	-2.62715	-2.03123		-3.68623	-3.79248	-3.37324	-2.51462		-4.03172	-3.71567	-3.72954	-2.94807
		218		-3.80576	-3.06835	-2.85474	-2.05048		-3.67644	-3.75374	-3.37869	-2.36353		-3.96612	-3.98015	-3.79349	-2.91985
		217		-3.91255	-3.06703	-2.70345	-2.14831		-3.65997	-3.58785	-3.41527	-2.36409		-4.05943	-3.88269	-3.71502	-2.88197
		216		-3.88919	-2.99477	-2.66199	-2.02802		-3.66831	-3.59975	-3.43975	-2.46225		-4.22249	-3.81462	-3.7486	-2.79945
		215		-3.87815	-3.10959	-2.76187	-2.13092		-3.6806	-3.61841	-3.59726	-2.48103		-3.94186	-3.75596	-3.66783	-2.83957
		214		-3.96868	-3.17069	-2.7999	-2.09687		-3.78665	-3.69019	-3.46984	-2.48355		-3.94424	-3.83746	-3.72466	-2.88819
		213		-4.1908	-3.22104	-2.85359	-2.16861		-3.7682	-3.86444	-3.64566	-2.53966		-4.0644	-3.81087	-3.81787	-2.95494
		212		-4.26916	-3.24046	-3.00659	-2.2544		-4.00066	-3.97348	-3.65133	-2.69575		-4.08268	-3.9762	-3.90741	-3.00123
		211		-4.28191	-3.44377	-3.05274	-2.22963		-4.16436	-4.11842	-3.92633	-2.9083		-4.39273	-4.15281	-4.05841	-3.25513
		210		-4.72286	-3.76667	-3.30818	-2.49648		-4.16984	-4.34303	-4.03098	-3.14581		-4.64473	-4.38681	-4.19406	-3.3116
		209		-4.90914	-3.84924	-3.4918	-2.57827		-4.35348	-4.47307	-4.22856	-3.0124		-4.72104	-4.38623	-4.50734	-3.45577
		208		-4.88362	-3.96073	-3.55948	-2.73389		-4.61661	-4.72204	-4.42675	-3.16968		-4.81779	-4.61802	-4.3836	-3.71979
		207		-4.90374	-3.92036	-3.55653	-2.53664		-4.67619	-4.76066	-4.52741	-3.08288		-5.12583	-4.70116	-4.64096	-3.5465
		206		-4.99853	-3.9294	-3.64891	-2.75251		-4.74391	-4.73204	-4.39255	-3.17359		-5.10506	-4.76078	-4.55063	-3.74895
		205		-4.7488	-3.93071	-3.6965	-2.64816		-4.35352	-4.68561	-4.38481	-3.15473		-4.80688	-4.54822	-4.26375	-3.75028
		204		-4.48967	-3.5602	-3.4662	-2.46628		-4.09223	-3.99759	-3.93919	-2.85731		-4.53772	-4.20263	-4.33742	-3.40369
		203		-4.02986	-3.40752	-3.14304	-2.35007		-3.56358	-3.67924	-3.76544	-2.54181		-3.75883	-3.71516	-3.79323	-2.94906
		202		-3.44222	-2.9387	-2.98604	-1.98638		-3.12034	-3.08434	-3.43475	-2.38383		-2.97526	-3.17682	-3.28142	-2.65266
		201		-2.84881	-2.5652	-2.52892	-1.6287		-2.38198	-2.52487	-2.82911	-2.08071		-2.73546	-2.92982	-2.73351	-2.18303
		200		-1.89472	-1.92608	-2.06612	-1.32479		-1.22212	-1.50717	-1.93219	-1.42002		-1.19263	-0.996941	-2.00879	-1.49761
		199		-0.941942	-1.16741	-1.33734	-0.830912		-0.487256	-0.985757	-1.15289	-0.802053		-0.846183	-1.03513	-0.624883	-0.523179
		198		0.293671	-0.147147	-0.598128	-0.118792		0.713472	0.326139	-0.423347	-0.162174		0.0425033	-0.734045	0.0174066	-0.229085
		197		1.59982	0.629749	0.0300212	0.409284		2.01759	1.59873	0.739631	0.43452		0.364509	-0.86905	-0.0252875	-0.485999
		196		2.83899	1.589	0.86004	1.08028		2.91025	2.71248	1.90346	1.04073		0.181467	2.46577	1.67545	0.519232
		195		3.61771	2.30931	1.41204	1.6707		3.4512	2.91407	2.31604	1.66982		6.26014	4.01381	7.02254	4.36274
		194		4.55418	3.20267	2.24773	1.92701		4.61316	4.42353	2.948	2.30379
		193		4.75373	3.42932	2.44896	2.86065		5.57623	4.71629	3.99059	2.03602
		192		5.67629	4.00532	3.45507	2.51996		4.21119	3.94647	2.87065	3.23861
		191		7.56492	3.53687	3.4944	3.39443		5.2781	5.80944	2.04274	0.726519
		190		5.00389	0.000957117	4.80306	0.953651		6.99793	6.91439	4.05102	4.12273

## Sheet: Figure S2
	aa number	Normalized Hydropathicity
	1
	2
	3
	4
	5	0.348
	6	0.348
	7	0.363
	8	0.453
	9	0.458
	10	0.42
	11	0.458
	12	0.458
	13	0.447
	14	0.458
	15	0.42
	16	0.42
	17	0.395
	18	0.395
	19	0.428
	20	0.423
	21	0.451
	22	0.489
	23	0.516
	24	0.581
	25	0.609
	26	0.609
	27	0.636
	28	0.668
	29	0.7
	30	0.7
	31	0.7
	32	0.7
	33	0.673
	34	0.607
	35	0.58
	36	0.553
	37	0.488
	38	0.46
	39	0.395
	40	0.368
	41	0.341
	42	0.33
	43	0.368
	44	0.33
	45	0.33
	46	0.363
	47	0.363
	48	0.401
	49	0.396
	50	0.423
	51	0.462
	52	0.489
	53	0.554
	54	0.581
	55	0.614
	56	0.641
	57	0.668
	58	0.7
	59	0.7
	60	0.7
	61	0.7
	62	0.7
	63	0.7
	64	0.7
	65	0.673
	66	0.595
	67	0.568
	68	0.502
	69	0.475
	70	0.448
	71	0.41
	72	0.383
	73	0.317
	74	0.317
	75	0.363
	76	0.363
	77	0.401
	78	0.363
	79	0.39
	80	0.428
	81	0.456
	82	0.521
	83	0.548
	84	0.58
	85	0.607
	86	0.635
	87	0.7
	88	0.7
	89	0.7
	90	0.7
	91	0.7
	92	0.7
	93	0.7
	94	0.673
	95	0.607
	96	0.58
	97	0.553
	98	0.488
	99	0.46
	100	0.433
	101	0.395
	102	0.368
	103	0.317
	104	0.317
	105	0.312
	106	0.274
	107	0.312
	108	0.34
	109	0.34
	110	0.346
	111	0.373
	112	0.451
	113	0.516
	114	0.548
	115	0.614
	116	0.641
	117	0.641
	118	0.668
	119	0.7
	120	0.7
	121	0.7
	122	0.7
	123	0.7
	124	0.7
	125	0.673
	126	0.641
	127	0.614
	128	0.548
	129	0.521
	130	0.494
	131	0.456
	132	0.428
	133	0.401
	134	0.363
	135	0.368
	136	0.33
	137	0.368
	138	0.368
	139	0.357
	140	0.368
	141	0.33
	142	0.325
	143	0.358
	144	0.385
	145	0.419
	146	0.446
	147	0.441
	148	0.479
	149	0.506
	150	0.572
	151	0.572
	152	0.604
	153	0.604
	154	0.604
	155	0.573
	156	0.635
	157	0.635
	158	0.569
	159	0.537
	160	0.599
	161	0.567
	162	0.489
	163	0.546
	164	0.544
	165	0.483
	166	0.441
	167	0.474
	168	0.506
	169	0.506
	170	0.506
	171	0.506
	172	0.511
	173	0.511
	174	0.511
	175	0.553
	176	0.615
	177	0.583
	178	0.521
	179	0.578
	180	0.685
	181	0.623
	182	0.59
	183	0.595
	184	0.53
	185	0.53
	186	0.496
	187	0.53
	188	0.505
	189	0.475
	190	0.532
	191	0.556
	192	0.517
	193	0.616
	194	0.62
	195	0.653
	196	0.586
	197	0.62
	198	0.588
	199	0.531
	200	0.541
	201	0.636
	202	0.57
	203	0.537
	204	0.537
	205	0.602
	206	0.527
	207	0.532
	208	0.564
	209	0.564
	210	0.507
	211	0.548
	212	0.483
	213	0.544
	214	0.578
	215	0.649
	216	0.611
	217	0.611
	218	0.668
	219	0.72
	220	0.646
	221	0.741
	222	0.744
	223	0.68
	224	0.651
	225	0.741
	226	0.77
	227	0.68
	228	0.689
	229	0.784
	230	0.722
	231	0.657
	232	0.656
	233	0.623
	234	0.628
	235	0.572
	236	0.599
	237	0.599
	238	0.504
	239	0.494
	240	0.494
	241	0.526
	242	0.588
	243	0.493
	244	0.454
	245	0.526
	246	0.462
	247	0.462
	248	0.533
	249	0.595
	250	0.595
	251	0.5
	252	0.565
	253	0.632
	254	0.599
	255	0.564
	256	0.659
	257	0.631
	258	0.574
	257	0.631
	258	0.574

## Sheet: Figure S3
					No DTT												With DTT

## Sheet: Figure S4
						CT Domain Fibers
																				Urea Processed and dissolved CT domain fiber

## Sheet: Figure S5
		SEM of CT domain silk fiber

## Sheet: Figure S6
Figure S6
		Wavenumber	Spectrum	Sec. Derivative
		1710	7.53e-05	2.3e-06
		1709	8.22e-05	2.7e-06
		1708	9.08e-05	3e-06
		1707	0.0001014	3.3e-06
		1706	0.0001145	3.6e-06
		1705	0.0001303	3.8e-06
		1704	0.0001495	4.1e-06
		1703	0.0001723	4.2e-06
		1702	0.0001993	4.4e-06
		1701	0.0002306	4.5e-06
		1700	0.0002667	4.4e-06
		1699	0.0003077	4.3e-06
		1698	0.0003537	4.2e-06
		1697	0.0004047	3.9e-06
		1696	0.0004605	3.7e-06
		1695	0.0005209	3.4e-06
		1694	0.0005855	3.2e-06
		1693	0.0006539	2.9e-06
		1692	0.0007256	2.5e-06
		1691	0.0008	2.2e-06
		1690	0.0008766	1.8e-06
		1689	0.0009549	1.6e-06
		1688	0.00103	1.4e-06
		1687	0.00111	1.1e-06
		1686	0.0012	1e-06
		1685	0.00128	7e-07
		1684	0.00136	5e-07
		1683	0.00144	3e-07
		1682	0.00152	2e-07
		1681	0.0016	2e-07
		1680	0.00168	2e-07
		1679	0.00176	4e-07
		1678	0.00185	6e-07
		1677	0.00193	9e-07
		1676	0.00201	1.3e-06
		1675	0.00209	1.7e-06
		1674	0.00218	2.1e-06
		1673	0.00227	2.5e-06
		1672	0.00235	2.8e-06
		1671	0.00245	3e-06
		1670	0.00254	3.1e-06
		1669	0.00264	3e-06
		1668	0.00275	2.7e-06
		1667	0.00286	2.1e-06
		1666	0.00297	1.4e-06
		1665	0.00309	5e-07
		1664	0.00321	-5e-07
		1663	0.00333	-1.7e-06
		1662	0.00345	-3.2e-06
		1661	0.00357	-4.7e-06
		1660	0.00369	-6.5e-06
		1659	0.0038	-8.3e-06
		1658	0.00391	-1e-05
		1657	0.004	-1.14e-05
		1656	0.00408	-1.27e-05
		1655	0.00414	-1.36e-05
		1654	0.00419	-1.43e-05
		1653	0.00422	-1.46e-05
		1652	0.00423	-1.46e-05
		1651	0.00422	-1.43e-05
		1650	0.00419	-1.35e-05
		1649	0.00414	-1.25e-05
		1648	0.00409	-1.11e-05
		1647	0.00401	-9.6e-06
		1646	0.00393	-7.9e-06
		1645	0.00384	-6.2e-06
		1644	0.00375	-4.7e-06
		1643	0.00365	-3.4e-06
		1642	0.00355	-2.4e-06
		1641	0.00346	-1.5e-06
		1640	0.00336	-8e-07
		1639	0.00327	-2e-07
		1638	0.00318	3e-07
		1637	0.00308	6e-07
		1636	0.00299	7e-07
		1635	0.0029	9e-07
		1634	0.00281	1e-06
		1633	0.00272	1.1e-06
		1632	0.00263	1.3e-06
		1631	0.00254	1.5e-06
		1630	0.00246	1.6e-06
		1629	0.00237	1.8e-06
		1628	0.00229	1.9e-06
		1627	0.00221	1.9e-06
		1626	0.00213	1.9e-06
		1625	0.00206	1.8e-06
		1624	0.00199	1.7e-06
		1623	0.00192	1.6e-06
		1622	0.00185	1.4e-06
		1621	0.00178	1.3e-06
		1620	0.00172	1.1e-06
		1619	0.00165	9e-07
		1618	0.00159	8e-07
		1617	0.00152	8e-07
		1616	0.00146	8e-07
		1615	0.0014	9e-07
		1614	0.00134	1.1e-06
		1613	0.00128	1.2e-06
		1612	0.00122	1.4e-06
		1611	0.00116	1.5e-06
		1610	0.0011	1.6e-06
		1609	0.00105	1.7e-06
		1608	0.0009945	1.8e-06
		1607	0.0009438	1.8e-06
		1606	0.0008951	1.9e-06
		1605	0.0008485	1.9e-06
		1604	0.0008039	1.9e-06
		1603	0.0007613	1.8e-06
		1602	0.0007207	1.8e-06
		1601	0.0006821	1.7e-06
		1600	0.0006454	1.6e-06
		1599	0.0006107	1.5e-06
		1598	0.0005777	1.3e-06
		1597	0.0005466	1.2e-06
		1596	0.0005172	1.1e-06
		1595	0.0004894	1.1e-06
		1594	0.0004633	1e-06
		1593	0.0004387	1e-06
		1592	0.0004156	1e-06
		1591	0.0003938	1e-06
		1590	0.0003734	9e-07

## Sheet: Figure S7
Figure S7
		Wavenumber	Spectrum	Low band	High band
		1700	0.04087	0.00301	0.01347
		1699	0.04635	0.00309	0.01595
		1698	0.05193	0.00316	0.0181
		1697	0.05738	0.00324	0.01969
		1696	0.06251	0.00333	0.02052
		1695	0.06718	0.00341	0.0205
		1694	0.07137	0.0035	0.01963
		1693	0.07511	0.00359	0.01801
		1692	0.07853	0.00369	0.01584
		1691	0.08177	0.00379	0.01334
		1690	0.08498	0.0039	0.01078
		1689	0.08827	0.00401	0.00834
		1688	0.0917	0.00412	0.00619
		1687	0.09529	0.00424	0.0044
		1686	0.09901	0.00436	0.003
		1685	0.10278	0.00449	0.00196
		1684	0.10654	0.00462	0.00122
		1683	0.11023	0.00477	0.0007343
		1682	0.11381	0.00491	0.000422
		1681	0.11725	0.00507	0.0002324
		1680	0.12053	0.00523	0.0001227
		1679	0.12365	0.0054	6.21e-05
		1678	0.12661	0.00557	3.01e-05
		1677	0.12942	0.00576	1.4e-05
		1676	0.13212	0.00596	6.2e-06
		1675	0.13476	0.00616	2.7e-06
		1674	0.13742	0.00638	1.1e-06
		1673	0.14016	0.0066	4e-07
		1672	0.14306	0.00684	2e-07
		1671	0.14617	0.0071	1e-07
		1670	0.14957	0.00736	0
		1669	0.15334	0.00764	0
		1668	0.15756	0.00794	0
		1667	0.16234	0.00826	0
		1666	0.16776	0.00859	0
		1665	0.17391	0.00895	0
		1664	0.18083	0.00933	0
		1663	0.18856	0.00973	0
		1662	0.19707	0.01016	0
		1661	0.20629	0.01062	0
		1660	0.21611	0.01112	0
		1659	0.22635	0.01166	0
		1658	0.2368	0.01224	0
		1657	0.24719	0.01287	0
		1656	0.25723	0.01356	0
		1655	0.26665	0.01432	0
		1654	0.27515	0.01516	0
		1653	0.2825	0.01609	0
		1652	0.28853	0.01713	0
		1651	0.2931	0.01829	0
		1650	0.29619	0.0196	0
		1649	0.29782	0.02108	0
		1648	0.2981	0.02277	0
		1647	0.29719	0.02468	0
		1646	0.2953	0.02687	0
		1645	0.29264	0.02936	0
		1644	0.28945	0.0322	0
		1643	0.28593	0.03544	0
		1642	0.28227	0.03912	0
		1641	0.27864	0.04329	0
		1640	0.27518	0.04799	0
		1639	0.272	0.05328	0
		1638	0.26922	0.05919	0
		1637	0.26691	0.06576	0
		1636	0.26516	0.07302	0
		1635	0.26403	0.08098	0
		1634	0.26356	0.08966	0
		1633	0.2638	0.09903	0
		1632	0.26476	0.10907	0
		1631	0.26642	0.11972	0
		1630	0.26875	0.1309	0
		1629	0.27168	0.1425	0
		1628	0.27508	0.15436	0
		1627	0.27879	0.16628	0
		1626	0.2826	0.17803	0
		1625	0.28623	0.18928	0
		1624	0.28935	0.19969	0
		1623	0.29159	0.20887	0
		1622	0.29257	0.21643	0
		1621	0.29194	0.222	0
		1620	0.28939	0.22526	0
		1619	0.28474	0.22605	0
		1618	0.27795	0.22429	0
		1617	0.2691	0.22011	0
		1616	0.25843	0.21374	0
		1615	0.24627	0.20551	0
		1614	0.23297	0.1958	0
		1613	0.21893	0.18502	0
		1612	0.20449	0.17355	0
		1611	0.18999	0.1617	0
		1610	0.17566	0.14977	0
		1609	0.16174	0.13799	0
		1608	0.14837	0.12654	0
		1607	0.13567	0.11555	0
		1606	0.12373	0.10512	0
		1605	0.11259	0.09534	0
		1604	0.10229	0.08623	0
		1603	0.09282	0.07783	0
		1602	0.08419	0.07014	0
		1601	0.07635	0.06315	0
		1600	0.06929	0.05684	0

## Sheet: Figure S11
Figure S11
	4RepCT		Relative quantity		4Rep		Relative quantity			CT domain	Relative quantity
	aa	Quantity	Percentage		aa	Quantity	Percentage		aa	Quantity	Percentage
	A	79	30.2		A	66	40.2		A	13	12.7
	C	1	0.4		C	0	0		C	1	1
	E	2	0.8		E	0	0		E	2	2
	G	53	20.2		G	48	29.3		G	7	6.9
	I	8	3.1		I	0	0		I	8	8
	L	7	2.7		L	1	0.6		L	6	5.9
	M	3	1.1		M	0	0		M	3	2.9
	N	11	4.2		N	3	1.8		N	9	8.8
	P	5	1.9		P	1	0.6		P	4	3.9
	Q	22	8.4		Q	17	10.4		Q	5	4.9
	R	4	1.5		R	2	1.2		R	2	2
	S	38	14.5		S	16	9.8		S	23	22.5
	T	3	1.1		T	1	0.6		T	2	2
	V	18	6.9		V	2	1.2		V	16	15.7
	Y	8	3.1		Y	7	4.3		Y	1	1

## Sheet: Figure S15
Figure S15
		Wavelenght		pH 8 0h	pH8 20h
		260		0.04607	-0.04519
		259		0.10529	-0.3044
		258		-0.06587	-0.24319
		257		-0.05771	-0.20904
		256		-0.05509	-0.19251
		255		0.04537	-0.07045
		254		-0.01201	-0.12125
		253		-0.09913	-0.22568
		252		0.10252	-0.14883
		251		0.07232	-0.12868
		250		0.01243	-0.36662
		249		-0.18068	-0.29787
		248		0.35812	-0.04785
		247		-0.15923	-0.38973
		246		-0.29078	-0.33144
		245		-0.34457	-0.48867
		244		-0.15411	-0.40161
		243		-0.43881	-0.72275
		242		-0.5958	-0.61314
		241		-0.61696	-0.82004
		240		-0.81848	-1.00413
		239		-1.22322	-1.26871
		238		-1.41531	-1.59824
		237		-2.029	-1.98061
		236		-2.35308	-2.20604
		235		-2.71557	-2.72544
		234		-3.13715	-3.18442
		233		-3.78944	-3.81574
		232		-4.57941	-4.27883
		231		-5.18482	-5.28863
		230		-5.66682	-5.66596
		229		-6.01107	-6.53312
		228		-6.79427	-7.13202
		227		-7.47469	-7.8894
		226		-7.59453	-8.26187
		225		-8.25608	-9.40376
		224		-8.66332	-9.53776
		223		-8.95871	-10.2174
		222		-9.21835	-10.7824
		221		-9.61141	-11.3759
		220		-9.39597	-11.5067
		219		-9.33226	-12.0433
		218		-9.38494	-12.2432
		217		-9.44934	-12.5048
		216		-9.36848	-12.4695
		215		-9.45953	-12.4286
		214		-9.67467	-12.3626
		213		-9.48823	-12.3397
		212		-9.6318	-12.3217
		211		-9.95595	-12.1962
		210		-10.4599	-11.5966
		209		-10.4114	-11.676
		208		-10.6439	-11.4833
		207		-10.5882	-10.8482
		206		-9.89199	-9.64012
		205		-9.53394	-8.53206
		204		-8.46564	-6.19106
		203		-7.19634	-4.55959
		202		-5.77984	-1.62121
		201		-4.17989	0.41493
		200		-1.54815	3.4354
		199		1.41778	6.12354
		198		2.90992	10.0583
		197		5.74642	13.4918
		196		8.39632	17.3338
		195		11.5348	19.5775
		194		12.5221	20.2458
		193		13.6231	24.1452
		192		14.701	21.0784
		191		14.6337	21.8079
		190		18.3107	22.9798

## Sheet: Figure S16
Figure S16
		CT Domain				4RepCT
		Q	Detector counts (CTS) x 10-3			Q	Detector counts (CTS)
		0.0412	1.83701			0.0386	876.02
		0.08822	1.17939			0.08562	746.698
		0.13523	0.71119			0.13264	394.481
		0.18224	0.30032			0.17966	117.049
		0.22926	0.07945			0.22668	14.0049
		0.27627	0.06256			0.27371	4.52505
		0.32328	0.19649			0.32073	43.3606
		0.3703	0.12242			0.36775	37.3917
		0.41731	0.08861			0.41477	22.8303
		0.46432	0.06985			0.46179	13.874
		0.51134	0.04885			0.50882	8.63926
		0.55835	0.04435			0.55584	7.67168
		0.60536	0.03505			0.60286	6.60101
		0.65238	0.02885			0.64988	6.12368
		0.69939	0.02485			0.69691	7.21951
		0.7464	0.02106			0.74393	7.60995
		0.79342	0.01959			0.79095	8.26229
		0.84043	0.01665			0.83797	8.90541
		0.88744	0.01846			0.88499	9.06127
		0.93446	0.01651			0.93202	9.33349
		0.98147	0.01492			0.97904	9.37935
		1.02849	0.01461			1.02606	9.0207
		1.0755	0.0131			1.07308	8.731
		1.12251	0.0121			1.12011	8.32536
		1.16953	0.01124			1.16713	7.94127
		1.21654	0.01054			1.21415	7.38796
		1.26355	0.00988			1.26117	7.08823
		1.31057	0.00924			1.30819	6.81491
		1.35758	0.00853			1.35522	6.26305
		1.40459	0.00792			1.40224	5.95353
		1.45161	0.00742			1.44926	5.77863
		1.49862	0.00682			1.49628	5.39317
		1.54563	0.00652			1.54331	5.22998
		1.59265	0.00643			1.59033	4.86474
		1.63966	0.00596			1.63735	4.68863
		1.68667	0.00563			1.68437	4.49947
		1.73369	0.00545			1.73139	4.39198
		1.7807	0.0053			1.77842	4.26524
		1.82771	0.00494			1.82544	4.10252
		1.87473	0.00481			1.87246	3.85734
		1.92174	0.00489			1.91948	3.7422
		1.96875	0.00489			1.96651	3.63299
		2.01577	0.00461			2.01353	3.51315
		2.06278	0.00452			2.06055	3.32167
		2.10979	0.00448			2.10757	3.28049
		2.15681	0.00422			2.15459	3.11787
		2.20382	0.00426			2.20162	2.95866
		2.25083	0.0042			2.24864	2.86985
		2.29785	0.00412			2.29566	2.89718
		2.34486	0.004			2.34268	2.72888
		2.39188	0.0039			2.3897	2.70001
		2.43889	0.00395			2.43673	2.61747
		2.4859	0.00387			2.48375	2.50278
		2.53292	0.00374			2.53077	2.45513
		2.57993	0.00379			2.57779	2.33296
		2.62694	0.00363			2.62482	2.3927
		2.67396	0.00357			2.67184	2.33946
		2.72097	0.00357			2.71886	2.27989
		2.76798	0.00353			2.76588	2.19322
		2.815	0.00346			2.8129	2.15178
		2.86201	0.00341			2.85993	2.11792
		2.90902	0.00345			2.90695	2.0866
		2.95604	0.00335			2.95397	2.06619
		3.00305	0.00334			3.00099	2.08282
		3.05006	0.00341			3.04802	2.027
		3.09708	0.00327			3.09504	1.95165
		3.14409	0.00324			3.14206	2.02696
		3.1911	0.00329			3.18908	1.99728
		3.23812	0.00323			3.2361	1.93629
		3.28513	0.00316			3.28313	1.96501
		3.33214	0.00308			3.33015	1.94671
		3.37916	0.00313			3.37717	1.9435
		3.42617	0.00308			3.42419	1.91327
		3.47318	0.00306			3.47122	1.91938
		3.5202	0.00307			3.51824	1.92611
		3.56721	0.00307			3.56526	1.94874
		3.61422	0.00306			3.61228	1.93604
		3.66124	0.00301			3.6593	1.95213
		3.70825	0.003			3.70633	1.91854
		3.75527	0.00304			3.75335	1.95846
		3.80228	0.00292			3.80037	1.9793
		3.84929	0.00307			3.84739	1.96939
		3.89631	0.00292			3.89442	1.93865
		3.94332	0.00294			3.94144	2.00003
		3.99033	0.00296			3.98846	1.98512
		4.03735	0.00288			4.03548	2.01825
		4.08436	0.00289			4.0825	1.98995
		4.13137	0.00289			4.12953	2.02636
		4.17839	0.00288			4.17655	2.06176
		4.2254	0.00282			4.22357	1.97882
		4.27241	0.00288			4.27059	2.03079
		4.31943	0.00279			4.31761	2.0673
		4.36644	0.00284			4.36464	2.06086
		4.41345	0.00278			4.41166	2.0861
		4.46047	0.00278			4.45868	2.14276
		4.50748	0.00273			4.5057	2.11258
		4.55449	0.00275			4.55273	2.14521
		4.60151	0.0027			4.59975	2.1616
		4.64852	0.00266			4.64677	2.17249
		4.69553	0.00271			4.69379	2.21675
		4.74255	0.00264			4.74081	2.18758
		4.78956	0.00266			4.78784	2.23173
		4.83657	0.00263			4.83486	2.31595
		4.88359	0.00264			4.88188	2.30141
		4.9306	0.00263			4.9289	2.35434
		4.97761	0.00268			4.97593	2.33506
		5.02463	0.00262			5.02295	2.37347
		5.07164	0.00264			5.06997	2.3954
		5.11866	0.00262			5.11699	2.44968
		5.16567	0.00264			5.16401	2.52739
		5.21268	0.00259			5.21104	2.61686
		5.2597	0.00257			5.25806	2.57732
		5.30671	0.00259			5.30508	2.62288
		5.35372	0.00261			5.3521	2.65012
		5.40074	0.00256			5.39913	2.6712
		5.44775	0.00258			5.44615	2.72419
		5.49476	0.00261			5.49317	2.74306
		5.54178	0.00262			5.54019	2.79924
		5.58879	0.00257			5.58721	2.86174
		5.6358	0.00254			5.63424	2.84536
		5.68282	0.00259			5.68126	2.92491
		5.72983	0.00255			5.72828	2.93553
		5.77684	0.00255			5.7753	2.98153
		5.82386	0.00252			5.82233	3.03167
		5.87087	0.00257			5.86935	3.05094
		5.91788	0.00251			5.91637	3.0618
		5.9649	0.00251			5.96339	3.07674
		6.01191	0.00253			6.01041	3.13066
		6.05892	0.0025			6.05744	3.19334
		6.10594	0.00247			6.10446	3.23839
		6.15295	0.0025			6.15148	3.27975
		6.19996	0.00248			6.1985	3.31821
		6.24698	0.0025			6.24553	3.2967
		6.29399	0.00249			6.29255	3.33817
		6.341	0.00248			6.33957	3.3927
		6.38802	0.00245			6.38659	3.34382
		6.43503	0.00246			6.43361	3.43682
		6.48205	0.00244			6.48064	3.37938
		6.52906	0.00244			6.52766	3.4178
		6.57607	0.0024			6.57468	3.47049
		6.62309	0.00242			6.6217	3.46893
		6.6701	0.0024			6.66872	3.44993
		6.71711	0.00241			6.71575	3.45708
		6.76413	0.00239			6.76277	3.44464
		6.81114	0.00236			6.80979	3.46138
		6.85815	0.00233			6.85681	3.3808
		6.90517	0.00235			6.90384	3.45259
		6.95218	0.00233			6.95086	3.50345
		6.99919	0.00233			6.99788	3.44252
		7.04621	0.0023			7.0449	3.4724
		7.09322	0.00228			7.09192	3.45591
		7.14023	0.00229			7.13895	3.45815
		7.18725	0.00232			7.18597	3.44285
		7.23426	0.00232			7.23299	3.37552
		7.28127	0.00233			7.28001	3.43659
		7.32829	0.00235			7.32704	3.37406
		7.3753	0.00236			7.37406	3.36649
		7.42231	0.00238			7.42108	3.36139
		7.46933	0.00236			7.4681	3.34896
		7.51634	0.00232			7.51512	3.37885
		7.56335	0.00233			7.56215	3.29931
		7.61037	0.00237			7.60917	3.27661
		7.65738	0.00233			7.65619	3.24845
		7.70439	0.00233			7.70321	3.28395
		7.75141	0.00234			7.75024	3.287
		7.79842	0.00233			7.79726	3.21012
		7.84544	0.00237			7.84428	3.19938
		7.89245	0.00236			7.8913	3.19271
		7.93946	0.0023			7.93832	3.21553
		7.98648	0.00231			7.98535	3.18379
		8.03349	0.00232			8.03237	3.20748
		8.0805	0.00234			8.07939	3.17304
		8.12752	0.00231			8.12641	3.14853
		8.17453	0.0023			8.17344	3.11022
		8.22154	0.00231			8.22046	3.08365
		8.26856	0.00224			8.26748	3.13625
		8.31557	0.00225			8.3145	3.14762
		8.36258	0.00219			8.36152	3.10038
		8.4096	0.00218			8.40855	3.11546
		8.45661	0.00217			8.45557	3.12702
		8.50362	0.00217			8.50259	3.05503
		8.55064	0.00215			8.54961	3.05196
		8.59765	0.00212			8.59663	3.07204
		8.64466	0.00214			8.64366	3.05451
		8.69168	0.00213			8.69068	3.01031
		8.73869	0.0021			8.7377	3.01377
		8.7857	0.0021			8.78472	3.05532
		8.83272	0.00208			8.83175	3.05703
		8.87973	0.00208			8.87877	3.02319
		8.92674	0.0021			8.92579	3.0314
		8.97376	0.00207			8.97281	3.01001
		9.02077	0.00206			9.01983	3.03284
		9.06778	0.00206			9.06686	3.01756
		9.1148	0.00202			9.11388	3.02885
		9.16181	0.00205			9.1609	3.01994
		9.20883	0.00205			9.20792	3.04885
		9.25584	0.00203			9.25495	3.07214
		9.30285	0.00203			9.30197	3.00196
		9.34987	0.00201			9.34899	3.03821
		9.39688	0.00201			9.39601	3.08646
		9.44389	0.00203			9.44303	3.06406
		9.49091	0.00198			9.49006	3.07247
		9.53792	0.00197			9.53708	3.08126
		9.58493	0.00198			9.5841	3.12317
		9.63195	0.00199			9.63112	3.09056
		9.67896	0.00197			9.67815	3.15815
		9.72597	0.00198			9.72517	3.19428
		9.77299	0.00196			9.77219	3.16799
		9.82	0.00194			9.81921	3.19751
		9.86701	0.00194			9.86623	3.23269
		9.91403	0.00194			9.91326	3.30762
		9.96104	0.00196			9.96028	3.26161
		10.0081	0.00191			10.0073	3.33348
		10.0551	0.00194			10.0543	3.38404
		10.1021	0.00191			10.1014	3.42951
		10.1491	0.00191			10.1484	3.46051
		10.1961	0.0019			10.1954	3.42962
		10.2431	0.00193			10.2424	3.46218
		10.2901	0.00189			10.2894	3.45069
		10.3371	0.00192			10.3365	3.50638
		10.3842	0.00192			10.3835	3.53808
		10.4312	0.00191			10.4305	3.56414
		10.4782	0.0019			10.4775	3.61415
		10.5252	0.00193			10.5245	3.66477
		10.5722	0.0019			10.5716	3.68943
		10.6192	0.00191			10.6186	3.74413
		10.6662	0.00189			10.6656	3.78695
		10.7133	0.00189			10.7126	3.84073
		10.7603	0.00191			10.7597	3.90462
		10.8073	0.00189			10.8067	3.93838
		10.8543	0.0019			10.8537	3.99044
		10.9013	0.0019			10.9007	4.03689
		10.9483	0.00189			10.9477	4.08634
		10.9953	0.0019			10.9948	4.08724
		11.0424	0.00189			11.0418	4.13395
		11.0894	0.00209			11.0888	4.19543
		11.1364	0.00202			11.1358	4.22512
		11.1834	0.00194			11.1829	4.29966
		11.2304	0.00196			11.2299	4.35175
		11.2774	0.00189			11.2769	4.40119
		11.3244	0.00189			11.3239	4.48349
		11.3714	0.00193			11.3709	4.5011
		11.4185	0.00192			11.418	4.52934
		11.4655	0.00192			11.465	4.6127
		11.5125	0.00191			11.512	4.65241
		11.5595	0.00193			11.559	4.66874
		11.6065	0.00193			11.6061	4.70709
		11.6535	0.00191			11.6531	4.77689
		11.7005	0.00192			11.7001	4.81432
		11.7476	0.00195			11.7471	4.86189
		11.7946	0.00194			11.7941	4.93091
		11.8416	0.00195			11.8412	5.00156
		11.8886	0.00196			11.8882	5.00205
		11.9356	0.00193			11.9352	5.06418
		11.9826	0.00194			11.9822	5.09726
		12.0296	0.00194			12.0293	5.11546
		12.0767	0.00194			12.0763	5.11804
		12.1237	0.00196			12.1233	5.23696
		12.1707	0.00197			12.1703	5.2566
		12.2177	0.00194			12.2173	5.3132
		12.2647	0.00195			12.2644	5.35604
		12.3117	0.00198			12.3114	5.35446
		12.3587	0.00198			12.3584	5.37312
		12.4057	0.00199			12.4054	5.44225
		12.4527	0.00198			12.4525	5.52463
		12.4998	0.002			12.4995	5.52156
		12.5468	0.00199			12.5465	5.59876
		12.5938	0.00202			12.5935	5.61515
		12.6408	0.00201			12.6405	5.66755
		12.6878	0.00203			12.6876	5.73721
		12.7348	0.00206			12.7346	5.78222
		12.7819	0.00206			12.7816	5.85675
		12.8289	0.00203			12.8286	6.02678
		12.8759	0.00205			12.8757	6.24752
		12.9229	0.00206			12.9227	6.47141
		12.9699	0.00209			12.9697	6.6345
		13.0169	0.0021			13.0167	6.5191
		13.0639	0.00211			13.0637	6.37187
		13.1109	0.0021			13.1108	6.22562
		13.1579	0.0021			13.1578	6.22213
		13.205	0.00214			13.2048	6.30033
		13.252	0.00213			13.2518	6.31753
		13.299	0.00216			13.2988	6.37611
		13.346	0.00216			13.3459	6.41621
		13.393	0.00216			13.3929	6.49308
		13.44	0.00218			13.4399	6.54966
		13.487	0.00224			13.4869	6.62282
		13.5341	0.00224			13.534	6.62852
		13.5811	0.00224			13.581	6.78893
		13.6281	0.00231			13.628	6.88701
		13.6751	0.00238			13.675	6.94873
		13.7221	0.00242			13.722	7.03947
		13.7691	0.00246			13.7691	7.11781
		13.8161	0.00251			13.8161	7.23995
		13.8632	0.00254			13.8631	7.32409
		13.9102	0.00258			13.9101	7.40273
		13.9572	0.00262			13.9572	7.53471
		14.0042	0.00263			14.0042	7.55757
		14.0512	0.00265			14.0512	7.64288
		14.0982	0.00266			14.0982	7.68841
		14.1452	0.00267			14.1453	7.79574
		14.1922	0.00267			14.1923	7.84179
		14.2393	0.00266			14.2393	8.13447
		14.2863	0.00266			14.2863	8.27442
		14.3333	0.00263			14.3333	8.18245
		14.3803	0.00261			14.3804	8.00665
		14.4273	0.00259			14.4274	7.84392
		14.4743	0.00263			14.4744	7.70828
		14.5213	0.00261			14.5214	7.52628
		14.5684	0.00258			14.5685	7.4585
		14.6154	0.00256			14.6155	7.38952
		14.6624	0.00256			14.6625	7.28036
		14.7094	0.00258			14.7095	7.16957
		14.7564	0.00257			14.7565	7.11055
		14.8034	0.00254			14.8036	6.96517
		14.8504	0.00254			14.8506	6.83519
		14.8974	0.00257			14.8976	6.76605
		14.9445	0.00251			14.9446	6.63722
		14.9915	0.00254			14.9916	6.57289
		15.0385	0.00253			15.0387	6.50076
		15.0855	0.00254			15.0857	6.34287
		15.1325	0.00251			15.1327	6.32908
		15.1795	0.00248			15.1797	6.18875
		15.2265	0.00247			15.2268	6.09787
		15.2736	0.00252			15.2738	6.04175
		15.3206	0.00248			15.3208	5.91665
		15.3676	0.00246			15.3678	5.83811
		15.4146	0.00245			15.4148	5.76054
		15.4616	0.00242			15.4619	5.73147
		15.5086	0.00243			15.5089	5.70186
		15.5556	0.00243			15.5559	5.64103
		15.6027	0.00239			15.6029	5.62297
		15.6497	0.0024			15.65	5.52602
		15.6967	0.00237			15.697	5.42947
		15.7437	0.0024			15.744	5.44078
		15.7907	0.00235			15.791	5.39639
		15.8377	0.00239			15.8381	5.36606
		15.8847	0.00235			15.8851	5.4005
		15.9317	0.00234			15.9321	5.45329
		15.9788	0.00234			15.9791	5.41783
		16.0258	0.00233			16.0261	5.41722
		16.0728	0.00233			16.0732	5.38459
		16.1198	0.0023			16.1202	5.36974
		16.1668	0.00227			16.1672	5.33967
		16.2138	0.00229			16.2142	5.40298
		16.2608	0.00229			16.2613	5.28467
		16.3079	0.00228			16.3083	5.29498
		16.3549	0.00227			16.3553	5.2271
		16.4019	0.00224			16.4023	5.13804
		16.4489	0.00222			16.4493	5.15144
		16.4959	0.0022			16.4964	5.16112
		16.5429	0.00222			16.5434	5.12183
		16.5899	0.00221			16.5904	5.15381
		16.6369	0.00219			16.6374	5.15078
		16.684	0.00216			16.6844	5.18902
		16.731	0.00217			16.7315	5.12127
		16.778	0.00213			16.7785	5.1653
		16.825	0.00216			16.8255	5.18218
		16.872	0.00215			16.8725	5.183
		16.919	0.00214			16.9196	5.11219
		16.966	0.00212			16.9666	5.18512
		17.0131	0.00211			17.0136	5.19158
		17.0601	0.00211			17.0606	5.12363
		17.1071	0.00209			17.1076	5.0886
		17.1541	0.00208			17.1547	5.04701
		17.2011	0.00211			17.2017	5.01716
		17.2481	0.00207			17.2487	5.02122
		17.2951	0.00209			17.2957	4.94688
		17.3422	0.00209			17.3428	4.86288
		17.3892	0.00208			17.3898	4.84574
		17.4362	0.00206			17.4368	4.74272
		17.4832	0.00203			17.4838	4.7634
		17.5302	0.00206			17.5309	4.67079
		17.5772	0.00206			17.5779	4.61089
		17.6242	0.00203			17.6249	4.50324
		17.6713	0.002			17.6719	4.45026
		17.7183	0.00204			17.7189	4.41977
		17.7653	0.002			17.766	4.35157
		17.8123	0.00199			17.813	4.35621
		17.8593	0.00201			17.86	4.36632
		17.9063	0.00201			17.907	4.2703
		17.9533	0.00202			17.954	4.20804
		18.0003	0.00201			18.0011	4.15449
		18.0474	0.00202			18.0481	4.07729
		18.0944	0.002			18.0951	4.00013
		18.1414	0.00199			18.1421	4.00456
		18.1884	0.00199			18.1892	3.98486
		18.2354	0.00196			18.2362	3.86065
		18.2824	0.00198			18.2832	3.86183
		18.3294	0.00198			18.3302	3.85017
		18.3764	0.00194			18.3773	3.82286
		18.4235	0.00196			18.4243	3.77405
		18.4705	0.00194			18.4713	3.71683
		18.5175	0.00197			18.5183	3.76764
		18.5645	0.00195			18.5653	3.69154
		18.6115	0.00196			18.6124	3.66329
		18.6585	0.00196			18.6594	3.63261
		18.7055	0.00195			18.7064	3.63123
		18.7525	0.00194			18.7534	3.62656
		18.7996	0.00193			18.8005	3.57876
		18.8466	0.00192			18.8475	3.56802
		18.8936	0.00194			18.8945	3.55249
		18.9406	0.00193			18.9415	3.55347
		18.9876	0.00189			18.9885	3.6057
		19.0346	0.00192			19.0356	3.60236
		19.0816	0.00192			19.0826	3.58052
		19.1287	0.0019			19.1296	3.52574
		19.1757	0.00188			19.1766	3.4788
		19.2227	0.0019			19.2236	3.46038
		19.2697	0.00187			19.2707	3.41981
		19.3167	0.00187			19.3177	3.38073
		19.3637	0.0019			19.3647	3.30792
		19.4107	0.00185			19.4117	3.32989
		19.4578	0.00186			19.4588	3.31074
		19.5048	0.00185			19.5058	3.26843
		19.5518	0.00184			19.5528	3.25802
		19.5988	0.00185			19.5998	3.24696
		19.6458	0.00185			19.6469	3.21689
		19.6928	0.00184			19.6939	3.20293
		19.7398	0.00182			19.7409	3.17526
		19.7869	0.00183			19.7879	3.19855
		19.8339	0.00182			19.8349	3.16856
		19.8809	0.00182			19.882	3.12279
		19.9279	0.00182			19.929	3.16483
		19.9749	0.00182			19.976	3.13366
		20.0219	0.00181			20.023	3.11765
		20.0689	0.00183			20.07	3.09729
		20.1159	0.00182			20.1171	3.10187
		20.163	0.00181			20.1641	3.08766
		20.21	0.00178			20.2111	3.04132
		20.257	0.0018			20.2581	3.04243
		20.304	0.0018			20.3052	3.03778
		20.351	0.00177			20.3522	3.02141
		20.398	0.00177			20.3992	2.99031
		20.445	0.00179			20.4462	3.04512
		20.492	0.00179			20.4932	3.03923
		20.5391	0.00182			20.5403	3.05919
		20.5861	0.00175			20.5873	3.01587
		20.6331	0.00185			20.6343	2.97163
		20.6801	0.00193			20.6813	2.99479
		20.7271	0.00198			20.7284	2.97759
		20.7741	0.00199			20.7754	2.9596
		20.8211	0.00201			20.8224	2.97699
		20.8682	0.00204			20.8694	3.01628
		20.9152	0.00207			20.9165	2.98987
		20.9622	0.0021			20.9635	2.96908
		21.0092	0.00214			21.0105	3.00321
		21.0562	0.00216			21.0575	2.99489
		21.1032	0.00218			21.1045	2.96899
		21.1502	0.00219			21.1516	2.96684
		21.1973	0.00226			21.1986	2.9275
		21.2443	0.00227			21.2456	2.92643
		21.2913	0.00232			21.2926	2.97318
		21.3383	0.00237			21.3396	2.90917
		21.3853	0.00239			21.3867	2.99361
		21.4323	0.0024			21.4337	2.99961
		21.4793	0.0024			21.4807	2.9783
		21.5264	0.00248			21.5277	2.98779
		21.5734	0.00247			21.5748	3.01575
		21.6204	0.00248			21.6218	2.94491
		21.6674	0.00249			21.6688	2.93643
		21.7144	0.00259			21.7158	2.95966
		21.7614	0.00261			21.7629	2.88065
		21.8084	0.00263			21.8099	2.86033
		21.8554	0.00268			21.8569	2.82924
		21.9025	0.00285			21.9039	2.81652
		21.9495	0.00302			21.9509	2.82129
		21.9965	0.0032			21.998	2.78164
		22.0435	0.00313			22.045	2.78177
		22.0905	0.00316			22.092	2.76069
		22.1375	0.00308			22.139	2.81634
		22.1845	0.00306			22.1861	2.6762
		22.2315	0.00305			22.2331	2.73942
		22.2786	0.0031			22.2801	2.78532
		22.3256	0.00308			22.3271	2.79642
		22.3726	0.00322			22.3741	2.70904
		22.4196	0.00329			22.4212	2.67088
		22.4666	0.00337			22.4682	2.69796
		22.5136	0.00346			22.5152	2.72591
		22.5606	0.00343			22.5622	2.63933
		22.6077	0.00352			22.6092	2.71054
		22.6547	0.00382			22.6563	2.68823
		22.7017	0.00366			22.7033	2.6688
		22.7487	0.00385			22.7503	2.62156
		22.7957	0.00395			22.7973	2.61289
		22.8427	0.00416			22.8444	2.56957
		22.8897	0.00406			22.8914	2.64212
		22.9367	0.00421			22.9384	2.46328
		22.9838	0.00446			22.9854	2.46858
		23.0308	0.00496			23.0325	2.6656
		23.0778	0.00506			23.0795	2.57794
		23.1248	0.00519			23.1265	2.44827
		23.1718	0.00572			23.1735	2.50731
		23.2188	0.00594			23.2205	2.45837
		23.2659	0.00661			23.2676	2.47515
		23.3129	0.007			23.3146	2.54979
		23.3599	0.0076			23.3616	2.47396
		23.4069	0.00861			23.4086	2.4448
		23.4539	0.01078			23.4556	2.19427
		23.5009	0.01351			23.5027	1.88218
